# Supplementary material for: The macroecology of the COVID-19 pandemic in the Anthropocene
Source: PLoS One. 2020 Jul 30;15(7):e0236856. doi: 10.1371/journal.pone.0236856 (PMC7392232; doi:10.1371/journal.pone.0236856)
Supplement: S1 File — (XLSX) [file pone.0236856.s001.xlsx]

## Sheet: COVID-19-geographic-disbtribu
dateRep	day	month	year	cases	deaths	countriesAndTerritories	geoId	countryterritoryCode	popData2018
2020-04-12	12	4	2020	34	3	Afghanistan	AF	AFG	37172386
2020-04-11	11	4	2020	37	0	Afghanistan	AF	AFG	37172386
2020-04-10	10	4	2020	61	1	Afghanistan	AF	AFG	37172386
2020-04-09	9	4	2020	56	3	Afghanistan	AF	AFG	37172386
2020-04-08	8	4	2020	30	4	Afghanistan	AF	AFG	37172386
2020-04-07	7	4	2020	38	0	Afghanistan	AF	AFG	37172386
2020-04-06	6	4	2020	29	2	Afghanistan	AF	AFG	37172386
2020-04-05	5	4	2020	35	1	Afghanistan	AF	AFG	37172386
2020-04-04	4	4	2020	0	0	Afghanistan	AF	AFG	37172386
2020-04-03	3	4	2020	43	0	Afghanistan	AF	AFG	37172386
2020-04-02	2	4	2020	26	0	Afghanistan	AF	AFG	37172386
2020-04-01	1	4	2020	25	0	Afghanistan	AF	AFG	37172386
2020-03-31	31	3	2020	27	0	Afghanistan	AF	AFG	37172386
2020-03-30	30	3	2020	8	1	Afghanistan	AF	AFG	37172386
2020-03-29	29	3	2020	15	1	Afghanistan	AF	AFG	37172386
2020-03-28	28	3	2020	16	1	Afghanistan	AF	AFG	37172386
2020-03-27	27	3	2020	0	0	Afghanistan	AF	AFG	37172386
2020-03-26	26	3	2020	33	0	Afghanistan	AF	AFG	37172386
2020-03-25	25	3	2020	2	0	Afghanistan	AF	AFG	37172386
2020-03-24	24	3	2020	6	1	Afghanistan	AF	AFG	37172386
2020-03-23	23	3	2020	10	0	Afghanistan	AF	AFG	37172386
2020-03-22	22	3	2020	0	0	Afghanistan	AF	AFG	37172386
2020-03-21	21	3	2020	2	0	Afghanistan	AF	AFG	37172386
2020-03-20	20	3	2020	0	0	Afghanistan	AF	AFG	37172386
2020-03-19	19	3	2020	0	0	Afghanistan	AF	AFG	37172386
2020-03-18	18	3	2020	1	0	Afghanistan	AF	AFG	37172386
2020-03-17	17	3	2020	5	0	Afghanistan	AF	AFG	37172386
2020-03-16	16	3	2020	6	0	Afghanistan	AF	AFG	37172386
2020-03-15	15	3	2020	3	0	Afghanistan	AF	AFG	37172386
2020-03-11	11	3	2020	3	0	Afghanistan	AF	AFG	37172386
2020-03-08	8	3	2020	3	0	Afghanistan	AF	AFG	37172386
2020-03-02	2	3	2020	0	0	Afghanistan	AF	AFG	37172386
2020-03-01	1	3	2020	0	0	Afghanistan	AF	AFG	37172386
2020-02-29	29	2	2020	0	0	Afghanistan	AF	AFG	37172386
2020-02-28	28	2	2020	0	0	Afghanistan	AF	AFG	37172386
2020-02-27	27	2	2020	0	0	Afghanistan	AF	AFG	37172386
2020-02-26	26	2	2020	0	0	Afghanistan	AF	AFG	37172386
2020-02-25	25	2	2020	1	0	Afghanistan	AF	AFG	37172386
2020-02-24	24	2	2020	0	0	Afghanistan	AF	AFG	37172386
2020-02-23	23	2	2020	0	0	Afghanistan	AF	AFG	37172386
2020-02-22	22	2	2020	0	0	Afghanistan	AF	AFG	37172386
2020-02-21	21	2	2020	0	0	Afghanistan	AF	AFG	37172386
2020-02-20	20	2	2020	0	0	Afghanistan	AF	AFG	37172386
2020-02-19	19	2	2020	0	0	Afghanistan	AF	AFG	37172386
2020-02-18	18	2	2020	0	0	Afghanistan	AF	AFG	37172386
2020-02-17	17	2	2020	0	0	Afghanistan	AF	AFG	37172386
2020-02-16	16	2	2020	0	0	Afghanistan	AF	AFG	37172386
2020-02-15	15	2	2020	0	0	Afghanistan	AF	AFG	37172386
2020-02-14	14	2	2020	0	0	Afghanistan	AF	AFG	37172386
2020-02-13	13	2	2020	0	0	Afghanistan	AF	AFG	37172386
2020-02-12	12	2	2020	0	0	Afghanistan	AF	AFG	37172386
2020-02-11	11	2	2020	0	0	Afghanistan	AF	AFG	37172386
2020-02-10	10	2	2020	0	0	Afghanistan	AF	AFG	37172386
2020-02-09	9	2	2020	0	0	Afghanistan	AF	AFG	37172386
2020-02-08	8	2	2020	0	0	Afghanistan	AF	AFG	37172386
2020-02-07	7	2	2020	0	0	Afghanistan	AF	AFG	37172386
2020-02-06	6	2	2020	0	0	Afghanistan	AF	AFG	37172386
2020-02-05	5	2	2020	0	0	Afghanistan	AF	AFG	37172386
2020-02-04	4	2	2020	0	0	Afghanistan	AF	AFG	37172386
2020-02-03	3	2	2020	0	0	Afghanistan	AF	AFG	37172386
2020-02-02	2	2	2020	0	0	Afghanistan	AF	AFG	37172386
2020-02-01	1	2	2020	0	0	Afghanistan	AF	AFG	37172386
2020-01-31	31	1	2020	0	0	Afghanistan	AF	AFG	37172386
2020-01-30	30	1	2020	0	0	Afghanistan	AF	AFG	37172386
2020-01-29	29	1	2020	0	0	Afghanistan	AF	AFG	37172386
2020-01-28	28	1	2020	0	0	Afghanistan	AF	AFG	37172386
2020-01-27	27	1	2020	0	0	Afghanistan	AF	AFG	37172386
2020-01-26	26	1	2020	0	0	Afghanistan	AF	AFG	37172386
2020-01-25	25	1	2020	0	0	Afghanistan	AF	AFG	37172386
2020-01-24	24	1	2020	0	0	Afghanistan	AF	AFG	37172386
2020-01-23	23	1	2020	0	0	Afghanistan	AF	AFG	37172386
2020-01-22	22	1	2020	0	0	Afghanistan	AF	AFG	37172386
2020-01-21	21	1	2020	0	0	Afghanistan	AF	AFG	37172386
2020-01-20	20	1	2020	0	0	Afghanistan	AF	AFG	37172386
2020-01-19	19	1	2020	0	0	Afghanistan	AF	AFG	37172386
2020-01-18	18	1	2020	0	0	Afghanistan	AF	AFG	37172386
2020-01-17	17	1	2020	0	0	Afghanistan	AF	AFG	37172386
2020-01-16	16	1	2020	0	0	Afghanistan	AF	AFG	37172386
2020-01-15	15	1	2020	0	0	Afghanistan	AF	AFG	37172386
2020-01-14	14	1	2020	0	0	Afghanistan	AF	AFG	37172386
2020-01-13	13	1	2020	0	0	Afghanistan	AF	AFG	37172386
2020-01-12	12	1	2020	0	0	Afghanistan	AF	AFG	37172386
2020-01-11	11	1	2020	0	0	Afghanistan	AF	AFG	37172386
2020-01-10	10	1	2020	0	0	Afghanistan	AF	AFG	37172386
2020-01-09	9	1	2020	0	0	Afghanistan	AF	AFG	37172386
2020-01-08	8	1	2020	0	0	Afghanistan	AF	AFG	37172386
2020-01-07	7	1	2020	0	0	Afghanistan	AF	AFG	37172386
2020-01-06	6	1	2020	0	0	Afghanistan	AF	AFG	37172386
2020-01-05	5	1	2020	0	0	Afghanistan	AF	AFG	37172386
2020-01-04	4	1	2020	0	0	Afghanistan	AF	AFG	37172386
2020-01-03	3	1	2020	0	0	Afghanistan	AF	AFG	37172386
2020-01-02	2	1	2020	0	0	Afghanistan	AF	AFG	37172386
2020-01-01	1	1	2020	0	0	Afghanistan	AF	AFG	37172386
2019-12-31	31	12	2019	0	0	Afghanistan	AF	AFG	37172386
2020-04-12	12	4	2020	17	0	Albania	AL	ALB	2866376
2020-04-11	11	4	2020	7	0	Albania	AL	ALB	2866376
2020-04-10	10	4	2020	9	1	Albania	AL	ALB	2866376
2020-04-09	9	4	2020	17	0	Albania	AL	ALB	2866376
2020-04-08	8	4	2020	6	0	Albania	AL	ALB	2866376
2020-04-07	7	4	2020	16	1	Albania	AL	ALB	2866376
2020-04-06	6	4	2020	28	2	Albania	AL	ALB	2866376
2020-04-05	5	4	2020	29	2	Albania	AL	ALB	2866376
2020-04-04	4	4	2020	27	1	Albania	AL	ALB	2866376
2020-04-03	3	4	2020	18	1	Albania	AL	ALB	2866376
2020-04-02	2	4	2020	16	0	Albania	AL	ALB	2866376
2020-04-01	1	4	2020	20	3	Albania	AL	ALB	2866376
2020-03-31	31	3	2020	11	2	Albania	AL	ALB	2866376
2020-03-30	30	3	2020	15	0	Albania	AL	ALB	2866376
2020-03-29	29	3	2020	11	1	Albania	AL	ALB	2866376
2020-03-28	28	3	2020	12	3	Albania	AL	ALB	2866376
2020-03-27	27	3	2020	28	1	Albania	AL	ALB	2866376
2020-03-26	26	3	2020	23	0	Albania	AL	ALB	2866376
2020-03-25	25	3	2020	23	1	Albania	AL	ALB	2866376
2020-03-24	24	3	2020	11	2	Albania	AL	ALB	2866376
2020-03-23	23	3	2020	13	0	Albania	AL	ALB	2866376
2020-03-22	22	3	2020	6	0	Albania	AL	ALB	2866376
2020-03-21	21	3	2020	0	0	Albania	AL	ALB	2866376
2020-03-20	20	3	2020	11	0	Albania	AL	ALB	2866376
2020-03-19	19	3	2020	4	1	Albania	AL	ALB	2866376
2020-03-18	18	3	2020	4	0	Albania	AL	ALB	2866376
2020-03-17	17	3	2020	9	0	Albania	AL	ALB	2866376
2020-03-16	16	3	2020	4	0	Albania	AL	ALB	2866376
2020-03-15	15	3	2020	5	0	Albania	AL	ALB	2866376
2020-03-14	14	3	2020	10	0	Albania	AL	ALB	2866376
2020-03-13	13	3	2020	12	0	Albania	AL	ALB	2866376
2020-03-12	12	3	2020	1	1	Albania	AL	ALB	2866376
2020-03-11	11	3	2020	4	0	Albania	AL	ALB	2866376
2020-03-10	10	3	2020	4	0	Albania	AL	ALB	2866376
2020-03-09	9	3	2020	2	0	Albania	AL	ALB	2866376
2020-04-12	12	4	2020	64	19	Algeria	DZ	DZA	42228429
2020-04-11	11	4	2020	95	21	Algeria	DZ	DZA	42228429
2020-04-10	10	4	2020	94	30	Algeria	DZ	DZA	42228429
2020-04-09	9	4	2020	104	11	Algeria	DZ	DZA	42228429
2020-04-08	8	4	2020	45	21	Algeria	DZ	DZA	42228429
2020-04-07	7	4	2020	103	21	Algeria	DZ	DZA	42228429
2020-04-06	6	4	2020	20	22	Algeria	DZ	DZA	42228429
2020-04-05	5	4	2020	314	47	Algeria	DZ	DZA	42228429
2020-04-04	4	4	2020	139	25	Algeria	DZ	DZA	42228429
2020-04-03	3	4	2020	0	0	Algeria	DZ	DZA	42228429
2020-04-02	2	4	2020	263	23	Algeria	DZ	DZA	42228429
2020-04-01	1	4	2020	73	4	Algeria	DZ	DZA	42228429
2020-03-31	31	3	2020	57	2	Algeria	DZ	DZA	42228429
2020-03-30	30	3	2020	45	3	Algeria	DZ	DZA	42228429
2020-03-29	29	3	2020	104	5	Algeria	DZ	DZA	42228429
2020-03-28	28	3	2020	0	0	Algeria	DZ	DZA	42228429
2020-03-27	27	3	2020	41	4	Algeria	DZ	DZA	42228429
2020-03-26	26	3	2020	33	0	Algeria	DZ	DZA	42228429
2020-03-25	25	3	2020	42	0	Algeria	DZ	DZA	42228429
2020-03-24	24	3	2020	87	2	Algeria	DZ	DZA	42228429
2020-03-23	23	3	2020	8	5	Algeria	DZ	DZA	42228429
2020-03-22	22	3	2020	0	0	Algeria	DZ	DZA	42228429
2020-03-21	21	3	2020	12	3	Algeria	DZ	DZA	42228429
2020-03-20	20	3	2020	9	1	Algeria	DZ	DZA	42228429
2020-03-19	19	3	2020	13	1	Algeria	DZ	DZA	42228429
2020-03-18	18	3	2020	0	1	Algeria	DZ	DZA	42228429
2020-03-17	17	3	2020	12	0	Algeria	DZ	DZA	42228429
2020-03-16	16	3	2020	11	2	Algeria	DZ	DZA	42228429
2020-03-15	15	3	2020	11	0	Algeria	DZ	DZA	42228429
2020-03-14	14	3	2020	2	1	Algeria	DZ	DZA	42228429
2020-03-13	13	3	2020	4	1	Algeria	DZ	DZA	42228429
2020-03-12	12	3	2020	0	0	Algeria	DZ	DZA	42228429
2020-03-09	9	3	2020	3	0	Algeria	DZ	DZA	42228429
2020-03-06	6	3	2020	5	0	Algeria	DZ	DZA	42228429
2020-03-05	5	3	2020	7	0	Algeria	DZ	DZA	42228429
2020-03-04	4	3	2020	2	0	Algeria	DZ	DZA	42228429
2020-03-02	2	3	2020	2	0	Algeria	DZ	DZA	42228429
2020-03-01	1	3	2020	0	0	Algeria	DZ	DZA	42228429
2020-02-29	29	2	2020	0	0	Algeria	DZ	DZA	42228429
2020-02-28	28	2	2020	0	0	Algeria	DZ	DZA	42228429
2020-02-27	27	2	2020	0	0	Algeria	DZ	DZA	42228429
2020-02-26	26	2	2020	1	0	Algeria	DZ	DZA	42228429
2020-02-25	25	2	2020	0	0	Algeria	DZ	DZA	42228429
2020-02-24	24	2	2020	0	0	Algeria	DZ	DZA	42228429
2020-02-23	23	2	2020	0	0	Algeria	DZ	DZA	42228429
2020-02-22	22	2	2020	0	0	Algeria	DZ	DZA	42228429
2020-02-21	21	2	2020	0	0	Algeria	DZ	DZA	42228429
2020-02-20	20	2	2020	0	0	Algeria	DZ	DZA	42228429
2020-02-19	19	2	2020	0	0	Algeria	DZ	DZA	42228429
2020-02-18	18	2	2020	0	0	Algeria	DZ	DZA	42228429
2020-02-17	17	2	2020	0	0	Algeria	DZ	DZA	42228429
2020-02-16	16	2	2020	0	0	Algeria	DZ	DZA	42228429
2020-02-15	15	2	2020	0	0	Algeria	DZ	DZA	42228429
2020-02-14	14	2	2020	0	0	Algeria	DZ	DZA	42228429
2020-02-13	13	2	2020	0	0	Algeria	DZ	DZA	42228429
2020-02-12	12	2	2020	0	0	Algeria	DZ	DZA	42228429
2020-02-11	11	2	2020	0	0	Algeria	DZ	DZA	42228429
2020-02-10	10	2	2020	0	0	Algeria	DZ	DZA	42228429
2020-02-09	9	2	2020	0	0	Algeria	DZ	DZA	42228429
2020-02-08	8	2	2020	0	0	Algeria	DZ	DZA	42228429
2020-02-07	7	2	2020	0	0	Algeria	DZ	DZA	42228429
2020-02-06	6	2	2020	0	0	Algeria	DZ	DZA	42228429
2020-02-05	5	2	2020	0	0	Algeria	DZ	DZA	42228429
2020-02-04	4	2	2020	0	0	Algeria	DZ	DZA	42228429
2020-02-03	3	2	2020	0	0	Algeria	DZ	DZA	42228429
2020-02-02	2	2	2020	0	0	Algeria	DZ	DZA	42228429
2020-02-01	1	2	2020	0	0	Algeria	DZ	DZA	42228429
2020-01-31	31	1	2020	0	0	Algeria	DZ	DZA	42228429
2020-01-30	30	1	2020	0	0	Algeria	DZ	DZA	42228429
2020-01-29	29	1	2020	0	0	Algeria	DZ	DZA	42228429
2020-01-28	28	1	2020	0	0	Algeria	DZ	DZA	42228429
2020-01-27	27	1	2020	0	0	Algeria	DZ	DZA	42228429
2020-01-26	26	1	2020	0	0	Algeria	DZ	DZA	42228429
2020-01-25	25	1	2020	0	0	Algeria	DZ	DZA	42228429
2020-01-24	24	1	2020	0	0	Algeria	DZ	DZA	42228429
2020-01-23	23	1	2020	0	0	Algeria	DZ	DZA	42228429
2020-01-22	22	1	2020	0	0	Algeria	DZ	DZA	42228429
2020-01-21	21	1	2020	0	0	Algeria	DZ	DZA	42228429
2020-01-20	20	1	2020	0	0	Algeria	DZ	DZA	42228429
2020-01-19	19	1	2020	0	0	Algeria	DZ	DZA	42228429
2020-01-18	18	1	2020	0	0	Algeria	DZ	DZA	42228429
2020-01-17	17	1	2020	0	0	Algeria	DZ	DZA	42228429
2020-01-16	16	1	2020	0	0	Algeria	DZ	DZA	42228429
2020-01-15	15	1	2020	0	0	Algeria	DZ	DZA	42228429
2020-01-14	14	1	2020	0	0	Algeria	DZ	DZA	42228429
2020-01-13	13	1	2020	0	0	Algeria	DZ	DZA	42228429
2020-01-12	12	1	2020	0	0	Algeria	DZ	DZA	42228429
2020-01-11	11	1	2020	0	0	Algeria	DZ	DZA	42228429
2020-01-10	10	1	2020	0	0	Algeria	DZ	DZA	42228429
2020-01-09	9	1	2020	0	0	Algeria	DZ	DZA	42228429
2020-01-08	8	1	2020	0	0	Algeria	DZ	DZA	42228429
2020-01-07	7	1	2020	0	0	Algeria	DZ	DZA	42228429
2020-01-06	6	1	2020	0	0	Algeria	DZ	DZA	42228429
2020-01-05	5	1	2020	0	0	Algeria	DZ	DZA	42228429
2020-01-04	4	1	2020	0	0	Algeria	DZ	DZA	42228429
2020-01-03	3	1	2020	0	0	Algeria	DZ	DZA	42228429
2020-01-02	2	1	2020	0	0	Algeria	DZ	DZA	42228429
2020-01-01	1	1	2020	0	0	Algeria	DZ	DZA	42228429
2019-12-31	31	12	2019	0	0	Algeria	DZ	DZA	42228429
2020-04-12	12	4	2020	21	2	Andorra	AD	AND	77006
2020-04-11	11	4	2020	18	1	Andorra	AD	AND	77006
2020-04-10	10	4	2020	19	2	Andorra	AD	AND	77006
2020-04-09	9	4	2020	19	1	Andorra	AD	AND	77006
2020-04-08	8	4	2020	19	1	Andorra	AD	AND	77006
2020-04-07	7	4	2020	25	3	Andorra	AD	AND	77006
2020-04-06	6	4	2020	35	1	Andorra	AD	AND	77006
2020-04-05	5	4	2020	27	1	Andorra	AD	AND	77006
2020-04-04	4	4	2020	11	1	Andorra	AD	AND	77006
2020-04-03	3	4	2020	38	1	Andorra	AD	AND	77006
2020-04-02	2	4	2020	14	2	Andorra	AD	AND	77006
2020-04-01	1	4	2020	6	4	Andorra	AD	AND	77006
2020-03-31	31	3	2020	36	2	Andorra	AD	AND	77006
2020-03-30	30	3	2020	26	2	Andorra	AD	AND	77006
2020-03-29	29	3	2020	41	1	Andorra	AD	AND	77006
2020-03-28	28	3	2020	43	0	Andorra	AD	AND	77006
2020-03-27	27	3	2020	36	3	Andorra	AD	AND	77006
2020-03-26	26	3	2020	24	0	Andorra	AD	AND	77006
2020-03-25	25	3	2020	31	0	Andorra	AD	AND	77006
2020-03-24	24	3	2020	20	0	Andorra	AD	AND	77006
2020-03-23	23	3	2020	25	0	Andorra	AD	AND	77006
2020-03-22	22	3	2020	13	0	Andorra	AD	AND	77006
2020-03-21	21	3	2020	0	0	Andorra	AD	AND	77006
2020-03-20	20	3	2020	22	0	Andorra	AD	AND	77006
2020-03-19	19	3	2020	39	0	Andorra	AD	AND	77006
2020-03-18	18	3	2020	0	0	Andorra	AD	AND	77006
2020-03-17	17	3	2020	9	0	Andorra	AD	AND	77006
2020-03-16	16	3	2020	3	0	Andorra	AD	AND	77006
2020-03-14	14	3	2020	1	0	Andorra	AD	AND	77006
2020-03-03	3	3	2020	1	0	Andorra	AD	AND	77006
2020-04-12	12	4	2020	0	0	Angola	AO	AGO	30809762
2020-04-11	11	4	2020	0	0	Angola	AO	AGO	30809762
2020-04-10	10	4	2020	0	0	Angola	AO	AGO	30809762
2020-04-09	9	4	2020	2	0	Angola	AO	AGO	30809762
2020-04-08	8	4	2020	1	0	Angola	AO	AGO	30809762
2020-04-07	7	4	2020	2	0	Angola	AO	AGO	30809762
2020-04-06	6	4	2020	4	0	Angola	AO	AGO	30809762
2020-04-05	5	4	2020	2	0	Angola	AO	AGO	30809762
2020-04-04	4	4	2020	0	0	Angola	AO	AGO	30809762
2020-04-03	3	4	2020	0	0	Angola	AO	AGO	30809762
2020-04-02	2	4	2020	1	0	Angola	AO	AGO	30809762
2020-04-01	1	4	2020	0	0	Angola	AO	AGO	30809762
2020-03-31	31	3	2020	0	0	Angola	AO	AGO	30809762
2020-03-30	30	3	2020	3	2	Angola	AO	AGO	30809762
2020-03-29	29	3	2020	0	0	Angola	AO	AGO	30809762
2020-03-28	28	3	2020	1	0	Angola	AO	AGO	30809762
2020-03-27	27	3	2020	1	0	Angola	AO	AGO	30809762
2020-03-26	26	3	2020	0	0	Angola	AO	AGO	30809762
2020-03-25	25	3	2020	0	0	Angola	AO	AGO	30809762
2020-03-24	24	3	2020	0	0	Angola	AO	AGO	30809762
2020-03-23	23	3	2020	0	0	Angola	AO	AGO	30809762
2020-03-22	22	3	2020	2	0	Angola	AO	AGO	30809762
2020-04-12	12	4	2020	0	0	Anguilla	AI
2020-04-11	11	4	2020	0	0	Anguilla	AI
2020-04-10	10	4	2020	0	0	Anguilla	AI
2020-04-09	9	4	2020	0	0	Anguilla	AI
2020-04-08	8	4	2020	0	0	Anguilla	AI
2020-04-07	7	4	2020	0	0	Anguilla	AI
2020-04-06	6	4	2020	0	0	Anguilla	AI
2020-04-05	5	4	2020	0	0	Anguilla	AI
2020-04-04	4	4	2020	0	0	Anguilla	AI
2020-04-03	3	4	2020	1	0	Anguilla	AI
2020-04-02	2	4	2020	0	0	Anguilla	AI
2020-04-01	1	4	2020	0	0	Anguilla	AI
2020-03-31	31	3	2020	0	0	Anguilla	AI
2020-03-30	30	3	2020	0	0	Anguilla	AI
2020-03-29	29	3	2020	0	0	Anguilla	AI
2020-03-28	28	3	2020	0	0	Anguilla	AI
2020-03-27	27	3	2020	2	0	Anguilla	AI
2020-04-12	12	4	2020	0	0	Antigua_and_Barbuda	AG	ATG	96286
2020-04-11	11	4	2020	2	0	Antigua_and_Barbuda	AG	ATG	96286
2020-04-10	10	4	2020	4	2	Antigua_and_Barbuda	AG	ATG	96286
2020-04-09	9	4	2020	0	0	Antigua_and_Barbuda	AG	ATG	96286
2020-04-08	8	4	2020	0	0	Antigua_and_Barbuda	AG	ATG	96286
2020-04-07	7	4	2020	0	0	Antigua_and_Barbuda	AG	ATG	96286
2020-04-06	6	4	2020	0	0	Antigua_and_Barbuda	AG	ATG	96286
2020-04-05	5	4	2020	0	0	Antigua_and_Barbuda	AG	ATG	96286
2020-04-04	4	4	2020	6	0	Antigua_and_Barbuda	AG	ATG	96286
2020-04-03	3	4	2020	2	0	Antigua_and_Barbuda	AG	ATG	96286
2020-04-02	2	4	2020	0	0	Antigua_and_Barbuda	AG	ATG	96286
2020-04-01	1	4	2020	0	0	Antigua_and_Barbuda	AG	ATG	96286
2020-03-31	31	3	2020	0	0	Antigua_and_Barbuda	AG	ATG	96286
2020-03-30	30	3	2020	0	0	Antigua_and_Barbuda	AG	ATG	96286
2020-03-29	29	3	2020	0	0	Antigua_and_Barbuda	AG	ATG	96286
2020-03-28	28	3	2020	0	0	Antigua_and_Barbuda	AG	ATG	96286
2020-03-27	27	3	2020	4	0	Antigua_and_Barbuda	AG	ATG	96286
2020-03-26	26	3	2020	0	0	Antigua_and_Barbuda	AG	ATG	96286
2020-03-25	25	3	2020	2	0	Antigua_and_Barbuda	AG	ATG	96286
2020-03-24	24	3	2020	0	0	Antigua_and_Barbuda	AG	ATG	96286
2020-03-23	23	3	2020	0	0	Antigua_and_Barbuda	AG	ATG	96286
2020-03-22	22	3	2020	0	0	Antigua_and_Barbuda	AG	ATG	96286
2020-03-21	21	3	2020	0	0	Antigua_and_Barbuda	AG	ATG	96286
2020-03-15	15	3	2020	1	0	Antigua_and_Barbuda	AG	ATG	96286
2020-04-12	12	4	2020	162	7	Argentina	AR	ARG	44494502
2020-04-11	11	4	2020	81	3	Argentina	AR	ARG	44494502
2020-04-10	10	4	2020	99	14	Argentina	AR	ARG	44494502
2020-04-09	9	4	2020	80	5	Argentina	AR	ARG	44494502
2020-04-08	8	4	2020	87	7	Argentina	AR	ARG	44494502
2020-04-07	7	4	2020	74	7	Argentina	AR	ARG	44494502
2020-04-06	6	4	2020	103	3	Argentina	AR	ARG	44494502
2020-04-05	5	4	2020	186	6	Argentina	AR	ARG	44494502
2020-04-04	4	4	2020	132	3	Argentina	AR	ARG	44494502
2020-04-03	3	4	2020	0	3	Argentina	AR	ARG	44494502
2020-04-02	2	4	2020	167	7	Argentina	AR	ARG	44494502
2020-04-01	1	4	2020	0	0	Argentina	AR	ARG	44494502
2020-03-31	31	3	2020	146	4	Argentina	AR	ARG	44494502
2020-03-30	30	3	2020	75	1	Argentina	AR	ARG	44494502
2020-03-29	29	3	2020	55	2	Argentina	AR	ARG	44494502
2020-03-28	28	3	2020	101	5	Argentina	AR	ARG	44494502
2020-03-27	27	3	2020	87	4	Argentina	AR	ARG	44494502
2020-03-26	26	3	2020	115	2	Argentina	AR	ARG	44494502
2020-03-25	25	3	2020	86	2	Argentina	AR	ARG	44494502
2020-03-24	24	3	2020	35	0	Argentina	AR	ARG	44494502
2020-03-23	23	3	2020	41	0	Argentina	AR	ARG	44494502
2020-03-22	22	3	2020	67	1	Argentina	AR	ARG	44494502
2020-03-21	21	3	2020	30	0	Argentina	AR	ARG	44494502
2020-03-20	20	3	2020	31	1	Argentina	AR	ARG	44494502
2020-03-19	19	3	2020	18	0	Argentina	AR	ARG	44494502
2020-03-18	18	3	2020	14	0	Argentina	AR	ARG	44494502
2020-03-17	17	3	2020	9	0	Argentina	AR	ARG	44494502
2020-03-16	16	3	2020	11	0	Argentina	AR	ARG	44494502
2020-03-15	15	3	2020	11	0	Argentina	AR	ARG	44494502
2020-03-14	14	3	2020	3	1	Argentina	AR	ARG	44494502
2020-03-13	13	3	2020	12	0	Argentina	AR	ARG	44494502
2020-03-11	11	3	2020	7	0	Argentina	AR	ARG	44494502
2020-03-09	9	3	2020	3	0	Argentina	AR	ARG	44494502
2020-03-08	8	3	2020	1	1	Argentina	AR	ARG	44494502
2020-03-07	7	3	2020	6	0	Argentina	AR	ARG	44494502
2020-03-06	6	3	2020	1	0	Argentina	AR	ARG	44494502
2020-03-04	4	3	2020	1	0	Argentina	AR	ARG	44494502
2020-04-12	12	4	2020	30	2	Armenia	AM	ARM	2951776
2020-04-11	11	4	2020	16	1	Armenia	AM	ARM	2951776
2020-04-10	10	4	2020	40	1	Armenia	AM	ARM	2951776
2020-04-09	9	4	2020	28	1	Armenia	AM	ARM	2951776
2020-04-08	8	4	2020	20	0	Armenia	AM	ARM	2951776
2020-04-07	7	4	2020	11	1	Armenia	AM	ARM	2951776
2020-04-06	6	4	2020	52	0	Armenia	AM	ARM	2951776
2020-04-05	5	4	2020	34	0	Armenia	AM	ARM	2951776
2020-04-04	4	4	2020	73	3	Armenia	AM	ARM	2951776
2020-04-03	3	4	2020	92	1	Armenia	AM	ARM	2951776
2020-04-02	2	4	2020	39	0	Armenia	AM	ARM	2951776
2020-04-01	1	4	2020	50	0	Armenia	AM	ARM	2951776
2020-03-31	31	3	2020	58	0	Armenia	AM	ARM	2951776
2020-03-30	30	3	2020	0	0	Armenia	AM	ARM	2951776
2020-03-29	29	3	2020	52	2	Armenia	AM	ARM	2951776
2020-03-28	28	3	2020	43	0	Armenia	AM	ARM	2951776
2020-03-27	27	3	2020	39	1	Armenia	AM	ARM	2951776
2020-03-26	26	3	2020	25	0	Armenia	AM	ARM	2951776
2020-03-25	25	3	2020	71	0	Armenia	AM	ARM	2951776
2020-03-24	24	3	2020	4	0	Armenia	AM	ARM	2951776
2020-03-23	23	3	2020	30	0	Armenia	AM	ARM	2951776
2020-03-22	22	3	2020	24	0	Armenia	AM	ARM	2951776
2020-03-21	21	3	2020	14	0	Armenia	AM	ARM	2951776
2020-03-20	20	3	2020	7	0	Armenia	AM	ARM	2951776
2020-03-19	19	3	2020	37	0	Armenia	AM	ARM	2951776
2020-03-18	18	3	2020	26	0	Armenia	AM	ARM	2951776
2020-03-17	17	3	2020	22	0	Armenia	AM	ARM	2951776
2020-03-16	16	3	2020	10	0	Armenia	AM	ARM	2951776
2020-03-15	15	3	2020	7	0	Armenia	AM	ARM	2951776
2020-03-14	14	3	2020	7	0	Armenia	AM	ARM	2951776
2020-03-13	13	3	2020	2	0	Armenia	AM	ARM	2951776
2020-03-12	12	3	2020	3	0	Armenia	AM	ARM	2951776
2020-03-02	2	3	2020	0	0	Armenia	AM	ARM	2951776
2020-03-01	1	3	2020	1	0	Armenia	AM	ARM	2951776
2020-02-29	29	2	2020	0	0	Armenia	AM	ARM	2951776
2020-02-28	28	2	2020	0	0	Armenia	AM	ARM	2951776
2020-02-27	27	2	2020	0	0	Armenia	AM	ARM	2951776
2020-02-26	26	2	2020	0	0	Armenia	AM	ARM	2951776
2020-02-25	25	2	2020	0	0	Armenia	AM	ARM	2951776
2020-02-24	24	2	2020	0	0	Armenia	AM	ARM	2951776
2020-02-23	23	2	2020	0	0	Armenia	AM	ARM	2951776
2020-02-22	22	2	2020	0	0	Armenia	AM	ARM	2951776
2020-02-21	21	2	2020	0	0	Armenia	AM	ARM	2951776
2020-02-20	20	2	2020	0	0	Armenia	AM	ARM	2951776
2020-02-19	19	2	2020	0	0	Armenia	AM	ARM	2951776
2020-02-18	18	2	2020	0	0	Armenia	AM	ARM	2951776
2020-02-17	17	2	2020	0	0	Armenia	AM	ARM	2951776
2020-02-16	16	2	2020	0	0	Armenia	AM	ARM	2951776
2020-02-15	15	2	2020	0	0	Armenia	AM	ARM	2951776
2020-02-14	14	2	2020	0	0	Armenia	AM	ARM	2951776
2020-02-13	13	2	2020	0	0	Armenia	AM	ARM	2951776
2020-02-12	12	2	2020	0	0	Armenia	AM	ARM	2951776
2020-02-11	11	2	2020	0	0	Armenia	AM	ARM	2951776
2020-02-10	10	2	2020	0	0	Armenia	AM	ARM	2951776
2020-02-09	9	2	2020	0	0	Armenia	AM	ARM	2951776
2020-02-08	8	2	2020	0	0	Armenia	AM	ARM	2951776
2020-02-07	7	2	2020	0	0	Armenia	AM	ARM	2951776
2020-02-06	6	2	2020	0	0	Armenia	AM	ARM	2951776
2020-02-05	5	2	2020	0	0	Armenia	AM	ARM	2951776
2020-02-04	4	2	2020	0	0	Armenia	AM	ARM	2951776
2020-02-03	3	2	2020	0	0	Armenia	AM	ARM	2951776
2020-02-02	2	2	2020	0	0	Armenia	AM	ARM	2951776
2020-02-01	1	2	2020	0	0	Armenia	AM	ARM	2951776
2020-01-31	31	1	2020	0	0	Armenia	AM	ARM	2951776
2020-01-30	30	1	2020	0	0	Armenia	AM	ARM	2951776
2020-01-29	29	1	2020	0	0	Armenia	AM	ARM	2951776
2020-01-28	28	1	2020	0	0	Armenia	AM	ARM	2951776
2020-01-27	27	1	2020	0	0	Armenia	AM	ARM	2951776
2020-01-26	26	1	2020	0	0	Armenia	AM	ARM	2951776
2020-01-25	25	1	2020	0	0	Armenia	AM	ARM	2951776
2020-01-24	24	1	2020	0	0	Armenia	AM	ARM	2951776
2020-01-23	23	1	2020	0	0	Armenia	AM	ARM	2951776
2020-01-22	22	1	2020	0	0	Armenia	AM	ARM	2951776
2020-01-21	21	1	2020	0	0	Armenia	AM	ARM	2951776
2020-01-20	20	1	2020	0	0	Armenia	AM	ARM	2951776
2020-01-19	19	1	2020	0	0	Armenia	AM	ARM	2951776
2020-01-18	18	1	2020	0	0	Armenia	AM	ARM	2951776
2020-01-17	17	1	2020	0	0	Armenia	AM	ARM	2951776
2020-01-16	16	1	2020	0	0	Armenia	AM	ARM	2951776
2020-01-15	15	1	2020	0	0	Armenia	AM	ARM	2951776
2020-01-14	14	1	2020	0	0	Armenia	AM	ARM	2951776
2020-01-13	13	1	2020	0	0	Armenia	AM	ARM	2951776
2020-01-12	12	1	2020	0	0	Armenia	AM	ARM	2951776
2020-01-11	11	1	2020	0	0	Armenia	AM	ARM	2951776
2020-01-10	10	1	2020	0	0	Armenia	AM	ARM	2951776
2020-01-09	9	1	2020	0	0	Armenia	AM	ARM	2951776
2020-01-08	8	1	2020	0	0	Armenia	AM	ARM	2951776
2020-01-07	7	1	2020	0	0	Armenia	AM	ARM	2951776
2020-01-06	6	1	2020	0	0	Armenia	AM	ARM	2951776
2020-01-05	5	1	2020	0	0	Armenia	AM	ARM	2951776
2020-01-04	4	1	2020	0	0	Armenia	AM	ARM	2951776
2020-01-03	3	1	2020	0	0	Armenia	AM	ARM	2951776
2020-01-02	2	1	2020	0	0	Armenia	AM	ARM	2951776
2020-01-01	1	1	2020	0	0	Armenia	AM	ARM	2951776
2019-12-31	31	12	2019	0	0	Armenia	AM	ARM	2951776
2020-04-12	12	4	2020	6	0	Aruba	AW	ABW	105845
2020-04-11	11	4	2020	4	0	Aruba	AW	ABW	105845
2020-04-10	10	4	2020	5	0	Aruba	AW	ABW	105845
2020-04-09	9	4	2020	3	0	Aruba	AW	ABW	105845
2020-04-08	8	4	2020	3	0	Aruba	AW	ABW	105845
2020-04-07	7	4	2020	7	0	Aruba	AW	ABW	105845
2020-04-06	6	4	2020	0	0	Aruba	AW	ABW	105845
2020-04-05	5	4	2020	2	0	Aruba	AW	ABW	105845
2020-04-04	4	4	2020	2	0	Aruba	AW	ABW	105845
2020-04-03	3	4	2020	5	0	Aruba	AW	ABW	105845
2020-04-02	2	4	2020	0	0	Aruba	AW	ABW	105845
2020-04-01	1	4	2020	5	0	Aruba	AW	ABW	105845
2020-03-30	30	3	2020	22	0	Aruba	AW	ABW	105845
2020-03-29	29	3	2020	0	0	Aruba	AW	ABW	105845
2020-03-28	28	3	2020	0	0	Aruba	AW	ABW	105845
2020-03-27	27	3	2020	9	0	Aruba	AW	ABW	105845
2020-03-26	26	3	2020	2	0	Aruba	AW	ABW	105845
2020-03-25	25	3	2020	5	0	Aruba	AW	ABW	105845
2020-03-24	24	3	2020	8	0	Aruba	AW	ABW	105845
2020-03-20	20	3	2020	2	0	Aruba	AW	ABW	105845
2020-03-13	13	3	2020	2	0	Aruba	AW	ABW	105845
2020-04-12	12	4	2020	51	3	Australia	AU	AUS	24992369
2020-04-11	11	4	2020	86	2	Australia	AU	AUS	24992369
2020-04-10	10	4	2020	100	2	Australia	AU	AUS	24992369
2020-04-09	9	4	2020	96	5	Australia	AU	AUS	24992369
2020-04-08	8	4	2020	112	3	Australia	AU	AUS	24992369
2020-04-07	7	4	2020	100	6	Australia	AU	AUS	24992369
2020-04-06	6	4	2020	57	2	Australia	AU	AUS	24992369
2020-04-05	5	4	2020	139	4	Australia	AU	AUS	24992369
2020-04-04	4	4	2020	324	7	Australia	AU	AUS	24992369
2020-04-03	3	4	2020	248	2	Australia	AU	AUS	24992369
2020-04-02	2	4	2020	269	1	Australia	AU	AUS	24992369
2020-04-01	1	4	2020	150	1	Australia	AU	AUS	24992369
2020-03-31	31	3	2020	464	3	Australia	AU	AUS	24992369
2020-03-30	30	3	2020	284	2	Australia	AU	AUS	24992369
2020-03-29	29	3	2020	431	1	Australia	AU	AUS	24992369
2020-03-28	28	3	2020	212	0	Australia	AU	AUS	24992369
2020-03-27	27	3	2020	367	2	Australia	AU	AUS	24992369
2020-03-26	26	3	2020	376	3	Australia	AU	AUS	24992369
2020-03-25	25	3	2020	600	1	Australia	AU	AUS	24992369
2020-03-24	24	3	2020	114	0	Australia	AU	AUS	24992369
2020-03-23	23	3	2020	611	0	Australia	AU	AUS	24992369
2020-03-22	22	3	2020	224	0	Australia	AU	AUS	24992369
2020-03-21	21	3	2020	165	1	Australia	AU	AUS	24992369
2020-03-20	20	3	2020	144	0	Australia	AU	AUS	24992369
2020-03-19	19	3	2020	111	1	Australia	AU	AUS	24992369
2020-03-18	18	3	2020	79	0	Australia	AU	AUS	24992369
2020-03-17	17	3	2020	77	0	Australia	AU	AUS	24992369
2020-03-16	16	3	2020	49	2	Australia	AU	AUS	24992369
2020-03-15	15	3	2020	52	0	Australia	AU	AUS	24992369
2020-03-14	14	3	2020	41	0	Australia	AU	AUS	24992369
2020-03-13	13	3	2020	30	0	Australia	AU	AUS	24992369
2020-03-12	12	3	2020	14	0	Australia	AU	AUS	24992369
2020-03-11	11	3	2020	12	0	Australia	AU	AUS	24992369
2020-03-10	10	3	2020	20	0	Australia	AU	AUS	24992369
2020-03-09	9	3	2020	6	0	Australia	AU	AUS	24992369
2020-03-08	8	3	2020	11	1	Australia	AU	AUS	24992369
2020-03-07	7	3	2020	4	0	Australia	AU	AUS	24992369
2020-03-06	6	3	2020	7	0	Australia	AU	AUS	24992369
2020-03-05	5	3	2020	11	1	Australia	AU	AUS	24992369
2020-03-04	4	3	2020	8	0	Australia	AU	AUS	24992369
2020-03-03	3	3	2020	4	0	Australia	AU	AUS	24992369
2020-03-02	2	3	2020	3	0	Australia	AU	AUS	24992369
2020-03-01	1	3	2020	1	1	Australia	AU	AUS	24992369
2020-02-29	29	2	2020	2	0	Australia	AU	AUS	24992369
2020-02-28	28	2	2020	0	0	Australia	AU	AUS	24992369
2020-02-27	27	2	2020	1	0	Australia	AU	AUS	24992369
2020-02-26	26	2	2020	0	0	Australia	AU	AUS	24992369
2020-02-25	25	2	2020	0	0	Australia	AU	AUS	24992369
2020-02-24	24	2	2020	0	0	Australia	AU	AUS	24992369
2020-02-23	23	2	2020	1	0	Australia	AU	AUS	24992369
2020-02-22	22	2	2020	4	0	Australia	AU	AUS	24992369
2020-02-21	21	2	2020	2	0	Australia	AU	AUS	24992369
2020-02-20	20	2	2020	0	0	Australia	AU	AUS	24992369
2020-02-19	19	2	2020	0	0	Australia	AU	AUS	24992369
2020-02-18	18	2	2020	0	0	Australia	AU	AUS	24992369
2020-02-17	17	2	2020	0	0	Australia	AU	AUS	24992369
2020-02-16	16	2	2020	0	0	Australia	AU	AUS	24992369
2020-02-15	15	2	2020	0	0	Australia	AU	AUS	24992369
2020-02-14	14	2	2020	1	0	Australia	AU	AUS	24992369
2020-02-13	13	2	2020	0	0	Australia	AU	AUS	24992369
2020-02-12	12	2	2020	0	0	Australia	AU	AUS	24992369
2020-02-11	11	2	2020	0	0	Australia	AU	AUS	24992369
2020-02-10	10	2	2020	0	0	Australia	AU	AUS	24992369
2020-02-09	9	2	2020	0	0	Australia	AU	AUS	24992369
2020-02-08	8	2	2020	0	0	Australia	AU	AUS	24992369
2020-02-07	7	2	2020	1	0	Australia	AU	AUS	24992369
2020-02-06	6	2	2020	1	0	Australia	AU	AUS	24992369
2020-02-05	5	2	2020	1	0	Australia	AU	AUS	24992369
2020-02-04	4	2	2020	0	0	Australia	AU	AUS	24992369
2020-02-03	3	2	2020	0	0	Australia	AU	AUS	24992369
2020-02-02	2	2	2020	2	0	Australia	AU	AUS	24992369
2020-02-01	1	2	2020	2	0	Australia	AU	AUS	24992369
2020-01-31	31	1	2020	1	0	Australia	AU	AUS	24992369
2020-01-30	30	1	2020	2	0	Australia	AU	AUS	24992369
2020-01-29	29	1	2020	0	0	Australia	AU	AUS	24992369
2020-01-28	28	1	2020	0	0	Australia	AU	AUS	24992369
2020-01-27	27	1	2020	0	0	Australia	AU	AUS	24992369
2020-01-26	26	1	2020	3	0	Australia	AU	AUS	24992369
2020-01-25	25	1	2020	1	0	Australia	AU	AUS	24992369
2020-01-24	24	1	2020	0	0	Australia	AU	AUS	24992369
2020-01-23	23	1	2020	0	0	Australia	AU	AUS	24992369
2020-01-22	22	1	2020	0	0	Australia	AU	AUS	24992369
2020-01-21	21	1	2020	0	0	Australia	AU	AUS	24992369
2020-01-20	20	1	2020	0	0	Australia	AU	AUS	24992369
2020-01-19	19	1	2020	0	0	Australia	AU	AUS	24992369
2020-01-18	18	1	2020	0	0	Australia	AU	AUS	24992369
2020-01-17	17	1	2020	0	0	Australia	AU	AUS	24992369
2020-01-16	16	1	2020	0	0	Australia	AU	AUS	24992369
2020-01-15	15	1	2020	0	0	Australia	AU	AUS	24992369
2020-01-14	14	1	2020	0	0	Australia	AU	AUS	24992369
2020-01-13	13	1	2020	0	0	Australia	AU	AUS	24992369
2020-01-12	12	1	2020	0	0	Australia	AU	AUS	24992369
2020-01-11	11	1	2020	0	0	Australia	AU	AUS	24992369
2020-01-10	10	1	2020	0	0	Australia	AU	AUS	24992369
2020-01-09	9	1	2020	0	0	Australia	AU	AUS	24992369
2020-01-08	8	1	2020	0	0	Australia	AU	AUS	24992369
2020-01-07	7	1	2020	0	0	Australia	AU	AUS	24992369
2020-01-06	6	1	2020	0	0	Australia	AU	AUS	24992369
2020-01-05	5	1	2020	0	0	Australia	AU	AUS	24992369
2020-01-04	4	1	2020	0	0	Australia	AU	AUS	24992369
2020-01-03	3	1	2020	0	0	Australia	AU	AUS	24992369
2020-01-02	2	1	2020	0	0	Australia	AU	AUS	24992369
2020-01-01	1	1	2020	0	0	Australia	AU	AUS	24992369
2019-12-31	31	12	2019	0	0	Australia	AU	AUS	24992369
2020-04-12	12	4	2020	247	18	Austria	AT	AUT	8847037
2020-04-11	11	4	2020	312	24	Austria	AT	AUT	8847037
2020-04-10	10	4	2020	279	22	Austria	AT	AUT	8847037
2020-04-09	9	4	2020	329	30	Austria	AT	AUT	8847037
2020-04-08	8	4	2020	343	23	Austria	AT	AUT	8847037
2020-04-07	7	4	2020	314	16	Austria	AT	AUT	8847037
2020-04-06	6	4	2020	217	18	Austria	AT	AUT	8847037
2020-04-05	5	4	2020	241	18	Austria	AT	AUT	8847037
2020-04-04	4	4	2020	396	10	Austria	AT	AUT	8847037
2020-04-03	3	4	2020	418	12	Austria	AT	AUT	8847037
2020-04-02	2	4	2020	529	18	Austria	AT	AUT	8847037
2020-04-01	1	4	2020	564	20	Austria	AT	AUT	8847037
2020-03-31	31	3	2020	805	22	Austria	AT	AUT	8847037
2020-03-30	30	3	2020	522	18	Austria	AT	AUT	8847037
2020-03-29	29	3	2020	594	0	Austria	AT	AUT	8847037
2020-03-28	28	3	2020	668	16	Austria	AT	AUT	8847037
2020-03-27	27	3	2020	1141	18	Austria	AT	AUT	8847037
2020-03-26	26	3	2020	606	4	Austria	AT	AUT	8847037
2020-03-25	25	3	2020	796	5	Austria	AT	AUT	8847037
2020-03-24	24	3	2020	855	9	Austria	AT	AUT	8847037
2020-03-23	23	3	2020	607	8	Austria	AT	AUT	8847037
2020-03-22	22	3	2020	375	2	Austria	AT	AUT	8847037
2020-03-21	21	3	2020	453	0	Austria	AT	AUT	8847037
2020-03-20	20	3	2020	550	2	Austria	AT	AUT	8847037
2020-03-19	19	3	2020	314	1	Austria	AT	AUT	8847037
2020-03-18	18	3	2020	316	0	Austria	AT	AUT	8847037
2020-03-17	17	3	2020	156	2	Austria	AT	AUT	8847037
2020-03-16	16	3	2020	205	0	Austria	AT	AUT	8847037
2020-03-15	15	3	2020	151	0	Austria	AT	AUT	8847037
2020-03-14	14	3	2020	143	0	Austria	AT	AUT	8847037
2020-03-13	13	3	2020	115	1	Austria	AT	AUT	8847037
2020-03-12	12	3	2020	64	0	Austria	AT	AUT	8847037
2020-03-11	11	3	2020	51	0	Austria	AT	AUT	8847037
2020-03-10	10	3	2020	29	0	Austria	AT	AUT	8847037
2020-03-09	9	3	2020	3	0	Austria	AT	AUT	8847037
2020-03-08	8	3	2020	25	0	Austria	AT	AUT	8847037
2020-03-07	7	3	2020	33	0	Austria	AT	AUT	8847037
2020-03-06	6	3	2020	12	0	Austria	AT	AUT	8847037
2020-03-05	5	3	2020	5	0	Austria	AT	AUT	8847037
2020-03-04	4	3	2020	6	0	Austria	AT	AUT	8847037
2020-03-03	3	3	2020	4	0	Austria	AT	AUT	8847037
2020-03-02	2	3	2020	4	0	Austria	AT	AUT	8847037
2020-03-01	1	3	2020	3	0	Austria	AT	AUT	8847037
2020-02-29	29	2	2020	2	0	Austria	AT	AUT	8847037
2020-02-28	28	2	2020	3	0	Austria	AT	AUT	8847037
2020-02-27	27	2	2020	0	0	Austria	AT	AUT	8847037
2020-02-26	26	2	2020	2	0	Austria	AT	AUT	8847037
2020-02-25	25	2	2020	0	0	Austria	AT	AUT	8847037
2020-02-24	24	2	2020	0	0	Austria	AT	AUT	8847037
2020-02-23	23	2	2020	0	0	Austria	AT	AUT	8847037
2020-02-22	22	2	2020	0	0	Austria	AT	AUT	8847037
2020-02-21	21	2	2020	0	0	Austria	AT	AUT	8847037
2020-02-20	20	2	2020	0	0	Austria	AT	AUT	8847037
2020-02-19	19	2	2020	0	0	Austria	AT	AUT	8847037
2020-02-18	18	2	2020	0	0	Austria	AT	AUT	8847037
2020-02-17	17	2	2020	0	0	Austria	AT	AUT	8847037
2020-02-16	16	2	2020	0	0	Austria	AT	AUT	8847037
2020-02-15	15	2	2020	0	0	Austria	AT	AUT	8847037
2020-02-14	14	2	2020	0	0	Austria	AT	AUT	8847037
2020-02-13	13	2	2020	0	0	Austria	AT	AUT	8847037
2020-02-12	12	2	2020	0	0	Austria	AT	AUT	8847037
2020-02-11	11	2	2020	0	0	Austria	AT	AUT	8847037
2020-02-10	10	2	2020	0	0	Austria	AT	AUT	8847037
2020-02-09	9	2	2020	0	0	Austria	AT	AUT	8847037
2020-02-08	8	2	2020	0	0	Austria	AT	AUT	8847037
2020-02-07	7	2	2020	0	0	Austria	AT	AUT	8847037
2020-02-06	6	2	2020	0	0	Austria	AT	AUT	8847037
2020-02-05	5	2	2020	0	0	Austria	AT	AUT	8847037
2020-02-04	4	2	2020	0	0	Austria	AT	AUT	8847037
2020-02-03	3	2	2020	0	0	Austria	AT	AUT	8847037
2020-02-02	2	2	2020	0	0	Austria	AT	AUT	8847037
2020-02-01	1	2	2020	0	0	Austria	AT	AUT	8847037
2020-01-31	31	1	2020	0	0	Austria	AT	AUT	8847037
2020-01-30	30	1	2020	0	0	Austria	AT	AUT	8847037
2020-01-29	29	1	2020	0	0	Austria	AT	AUT	8847037
2020-01-28	28	1	2020	0	0	Austria	AT	AUT	8847037
2020-01-27	27	1	2020	0	0	Austria	AT	AUT	8847037
2020-01-26	26	1	2020	0	0	Austria	AT	AUT	8847037
2020-01-25	25	1	2020	0	0	Austria	AT	AUT	8847037
2020-01-24	24	1	2020	0	0	Austria	AT	AUT	8847037
2020-01-23	23	1	2020	0	0	Austria	AT	AUT	8847037
2020-01-22	22	1	2020	0	0	Austria	AT	AUT	8847037
2020-01-21	21	1	2020	0	0	Austria	AT	AUT	8847037
2020-01-20	20	1	2020	0	0	Austria	AT	AUT	8847037
2020-01-19	19	1	2020	0	0	Austria	AT	AUT	8847037
2020-01-18	18	1	2020	0	0	Austria	AT	AUT	8847037
2020-01-17	17	1	2020	0	0	Austria	AT	AUT	8847037
2020-01-16	16	1	2020	0	0	Austria	AT	AUT	8847037
2020-01-15	15	1	2020	0	0	Austria	AT	AUT	8847037
2020-01-14	14	1	2020	0	0	Austria	AT	AUT	8847037
2020-01-13	13	1	2020	0	0	Austria	AT	AUT	8847037
2020-01-12	12	1	2020	0	0	Austria	AT	AUT	8847037
2020-01-11	11	1	2020	0	0	Austria	AT	AUT	8847037
2020-01-10	10	1	2020	0	0	Austria	AT	AUT	8847037
2020-01-09	9	1	2020	0	0	Austria	AT	AUT	8847037
2020-01-08	8	1	2020	0	0	Austria	AT	AUT	8847037
2020-01-07	7	1	2020	0	0	Austria	AT	AUT	8847037
2020-01-06	6	1	2020	0	0	Austria	AT	AUT	8847037
2020-01-05	5	1	2020	0	0	Austria	AT	AUT	8847037
2020-01-04	4	1	2020	0	0	Austria	AT	AUT	8847037
2020-01-03	3	1	2020	0	0	Austria	AT	AUT	8847037
2020-01-02	2	1	2020	0	0	Austria	AT	AUT	8847037
2020-01-01	1	1	2020	0	0	Austria	AT	AUT	8847037
2019-12-31	31	12	2019	0	0	Austria	AT	AUT	8847037
2020-04-12	12	4	2020	67	1	Azerbaijan	AZ	AZE	9942334
2020-04-11	11	4	2020	65	1	Azerbaijan	AZ	AZE	9942334
2020-04-10	10	4	2020	104	1	Azerbaijan	AZ	AZE	9942334
2020-04-09	9	4	2020	105	0	Azerbaijan	AZ	AZE	9942334
2020-04-08	8	4	2020	76	1	Azerbaijan	AZ	AZE	9942334
2020-04-07	7	4	2020	57	0	Azerbaijan	AZ	AZE	9942334
2020-04-06	6	4	2020	63	2	Azerbaijan	AZ	AZE	9942334
2020-04-05	5	4	2020	78	0	Azerbaijan	AZ	AZE	9942334
2020-04-04	4	4	2020	43	0	Azerbaijan	AZ	AZE	9942334
2020-04-03	3	4	2020	41	0	Azerbaijan	AZ	AZE	9942334
2020-04-02	2	4	2020	61	0	Azerbaijan	AZ	AZE	9942334
2020-04-01	1	4	2020	25	1	Azerbaijan	AZ	AZE	9942334
2020-03-31	31	3	2020	64	0	Azerbaijan	AZ	AZE	9942334
2020-03-30	30	3	2020	27	0	Azerbaijan	AZ	AZE	9942334
2020-03-29	29	3	2020	17	1	Azerbaijan	AZ	AZE	9942334
2020-03-28	28	3	2020	43	0	Azerbaijan	AZ	AZE	9942334
2020-03-27	27	3	2020	29	1	Azerbaijan	AZ	AZE	9942334
2020-03-26	26	3	2020	6	1	Azerbaijan	AZ	AZE	9942334
2020-03-25	25	3	2020	15	0	Azerbaijan	AZ	AZE	9942334
2020-03-24	24	3	2020	7	0	Azerbaijan	AZ	AZE	9942334
2020-03-23	23	3	2020	12	0	Azerbaijan	AZ	AZE	9942334
2020-03-22	22	3	2020	9	0	Azerbaijan	AZ	AZE	9942334
2020-03-21	21	3	2020	0	1	Azerbaijan	AZ	AZE	9942334
2020-03-20	20	3	2020	10	0	Azerbaijan	AZ	AZE	9942334
2020-03-19	19	3	2020	6	0	Azerbaijan	AZ	AZE	9942334
2020-03-18	18	3	2020	9	0	Azerbaijan	AZ	AZE	9942334
2020-03-17	17	3	2020	0	0	Azerbaijan	AZ	AZE	9942334
2020-03-16	16	3	2020	0	0	Azerbaijan	AZ	AZE	9942334
2020-03-15	15	3	2020	6	0	Azerbaijan	AZ	AZE	9942334
2020-03-13	13	3	2020	0	0	Azerbaijan	AZ	AZE	9942334
2020-03-12	12	3	2020	2	0	Azerbaijan	AZ	AZE	9942334
2020-03-11	11	3	2020	2	0	Azerbaijan	AZ	AZE	9942334
2020-03-07	7	3	2020	3	0	Azerbaijan	AZ	AZE	9942334
2020-03-06	6	3	2020	3	0	Azerbaijan	AZ	AZE	9942334
2020-03-02	2	3	2020	2	0	Azerbaijan	AZ	AZE	9942334
2020-03-01	1	3	2020	0	0	Azerbaijan	AZ	AZE	9942334
2020-02-29	29	2	2020	1	0	Azerbaijan	AZ	AZE	9942334
2020-02-28	28	2	2020	0	0	Azerbaijan	AZ	AZE	9942334
2020-02-27	27	2	2020	0	0	Azerbaijan	AZ	AZE	9942334
2020-02-26	26	2	2020	0	0	Azerbaijan	AZ	AZE	9942334
2020-02-25	25	2	2020	0	0	Azerbaijan	AZ	AZE	9942334
2020-02-24	24	2	2020	0	0	Azerbaijan	AZ	AZE	9942334
2020-02-23	23	2	2020	0	0	Azerbaijan	AZ	AZE	9942334
2020-02-22	22	2	2020	0	0	Azerbaijan	AZ	AZE	9942334
2020-02-21	21	2	2020	0	0	Azerbaijan	AZ	AZE	9942334
2020-02-20	20	2	2020	0	0	Azerbaijan	AZ	AZE	9942334
2020-02-19	19	2	2020	0	0	Azerbaijan	AZ	AZE	9942334
2020-02-18	18	2	2020	0	0	Azerbaijan	AZ	AZE	9942334
2020-02-17	17	2	2020	0	0	Azerbaijan	AZ	AZE	9942334
2020-02-16	16	2	2020	0	0	Azerbaijan	AZ	AZE	9942334
2020-02-15	15	2	2020	0	0	Azerbaijan	AZ	AZE	9942334
2020-02-14	14	2	2020	0	0	Azerbaijan	AZ	AZE	9942334
2020-02-13	13	2	2020	0	0	Azerbaijan	AZ	AZE	9942334
2020-02-12	12	2	2020	0	0	Azerbaijan	AZ	AZE	9942334
2020-02-11	11	2	2020	0	0	Azerbaijan	AZ	AZE	9942334
2020-02-10	10	2	2020	0	0	Azerbaijan	AZ	AZE	9942334
2020-02-09	9	2	2020	0	0	Azerbaijan	AZ	AZE	9942334
2020-02-08	8	2	2020	0	0	Azerbaijan	AZ	AZE	9942334
2020-02-07	7	2	2020	0	0	Azerbaijan	AZ	AZE	9942334
2020-02-06	6	2	2020	0	0	Azerbaijan	AZ	AZE	9942334
2020-02-05	5	2	2020	0	0	Azerbaijan	AZ	AZE	9942334
2020-02-04	4	2	2020	0	0	Azerbaijan	AZ	AZE	9942334
2020-02-03	3	2	2020	0	0	Azerbaijan	AZ	AZE	9942334
2020-02-02	2	2	2020	0	0	Azerbaijan	AZ	AZE	9942334
2020-02-01	1	2	2020	0	0	Azerbaijan	AZ	AZE	9942334
2020-01-31	31	1	2020	0	0	Azerbaijan	AZ	AZE	9942334
2020-01-30	30	1	2020	0	0	Azerbaijan	AZ	AZE	9942334
2020-01-29	29	1	2020	0	0	Azerbaijan	AZ	AZE	9942334
2020-01-28	28	1	2020	0	0	Azerbaijan	AZ	AZE	9942334
2020-01-27	27	1	2020	0	0	Azerbaijan	AZ	AZE	9942334
2020-01-26	26	1	2020	0	0	Azerbaijan	AZ	AZE	9942334
2020-01-25	25	1	2020	0	0	Azerbaijan	AZ	AZE	9942334
2020-01-24	24	1	2020	0	0	Azerbaijan	AZ	AZE	9942334
2020-01-23	23	1	2020	0	0	Azerbaijan	AZ	AZE	9942334
2020-01-22	22	1	2020	0	0	Azerbaijan	AZ	AZE	9942334
2020-01-21	21	1	2020	0	0	Azerbaijan	AZ	AZE	9942334
2020-01-20	20	1	2020	0	0	Azerbaijan	AZ	AZE	9942334
2020-01-19	19	1	2020	0	0	Azerbaijan	AZ	AZE	9942334
2020-01-18	18	1	2020	0	0	Azerbaijan	AZ	AZE	9942334
2020-01-17	17	1	2020	0	0	Azerbaijan	AZ	AZE	9942334
2020-01-16	16	1	2020	0	0	Azerbaijan	AZ	AZE	9942334
2020-01-15	15	1	2020	0	0	Azerbaijan	AZ	AZE	9942334
2020-01-14	14	1	2020	0	0	Azerbaijan	AZ	AZE	9942334
2020-01-13	13	1	2020	0	0	Azerbaijan	AZ	AZE	9942334
2020-01-12	12	1	2020	0	0	Azerbaijan	AZ	AZE	9942334
2020-01-11	11	1	2020	0	0	Azerbaijan	AZ	AZE	9942334
2020-01-10	10	1	2020	0	0	Azerbaijan	AZ	AZE	9942334
2020-01-09	9	1	2020	0	0	Azerbaijan	AZ	AZE	9942334
2020-01-08	8	1	2020	0	0	Azerbaijan	AZ	AZE	9942334
2020-01-07	7	1	2020	0	0	Azerbaijan	AZ	AZE	9942334
2020-01-06	6	1	2020	0	0	Azerbaijan	AZ	AZE	9942334
2020-01-05	5	1	2020	0	0	Azerbaijan	AZ	AZE	9942334
2020-01-04	4	1	2020	0	0	Azerbaijan	AZ	AZE	9942334
2020-01-03	3	1	2020	0	0	Azerbaijan	AZ	AZE	9942334
2020-01-02	2	1	2020	0	0	Azerbaijan	AZ	AZE	9942334
2020-01-01	1	1	2020	0	0	Azerbaijan	AZ	AZE	9942334
2019-12-31	31	12	2019	0	0	Azerbaijan	AZ	AZE	9942334
2020-04-12	12	4	2020	4	0	Bahamas	BS	BHS	385640
2020-04-11	11	4	2020	1	0	Bahamas	BS	BHS	385640
2020-04-10	10	4	2020	1	1	Bahamas	BS	BHS	385640
2020-04-09	9	4	2020	4	1	Bahamas	BS	BHS	385640
2020-04-08	8	4	2020	3	1	Bahamas	BS	BHS	385640
2020-04-07	7	4	2020	4	0	Bahamas	BS	BHS	385640
2020-04-06	6	4	2020	1	1	Bahamas	BS	BHS	385640
2020-04-05	5	4	2020	4	1	Bahamas	BS	BHS	385640
2020-04-04	4	4	2020	0	2	Bahamas	BS	BHS	385640
2020-04-03	3	4	2020	3	0	Bahamas	BS	BHS	385640
2020-04-02	2	4	2020	6	1	Bahamas	BS	BHS	385640
2020-04-01	1	4	2020	1	0	Bahamas	BS	BHS	385640
2020-03-31	31	3	2020	0	0	Bahamas	BS	BHS	385640
2020-03-30	30	3	2020	3	0	Bahamas	BS	BHS	385640
2020-03-29	29	3	2020	2	0	Bahamas	BS	BHS	385640
2020-03-28	28	3	2020	0	0	Bahamas	BS	BHS	385640
2020-03-27	27	3	2020	4	0	Bahamas	BS	BHS	385640
2020-03-26	26	3	2020	1	0	Bahamas	BS	BHS	385640
2020-03-25	25	3	2020	0	0	Bahamas	BS	BHS	385640
2020-03-24	24	3	2020	0	0	Bahamas	BS	BHS	385640
2020-03-23	23	3	2020	0	0	Bahamas	BS	BHS	385640
2020-03-22	22	3	2020	0	0	Bahamas	BS	BHS	385640
2020-03-21	21	3	2020	1	0	Bahamas	BS	BHS	385640
2020-03-20	20	3	2020	2	0	Bahamas	BS	BHS	385640
2020-03-17	17	3	2020	0	0	Bahamas	BS	BHS	385640
2020-03-16	16	3	2020	1	0	Bahamas	BS	BHS	385640
2020-04-12	12	4	2020	42	0	Bahrain	BH	BHR	1569439
2020-04-11	11	4	2020	111	1	Bahrain	BH	BHR	1569439
2020-04-10	10	4	2020	64	0	Bahrain	BH	BHR	1569439
2020-04-09	9	4	2020	12	0	Bahrain	BH	BHR	1569439
2020-04-08	8	4	2020	55	1	Bahrain	BH	BHR	1569439
2020-04-07	7	4	2020	56	0	Bahrain	BH	BHR	1569439
2020-04-06	6	4	2020	12	0	Bahrain	BH	BHR	1569439
2020-04-05	5	4	2020	45	0	Bahrain	BH	BHR	1569439
2020-04-04	4	4	2020	0	0	Bahrain	BH	BHR	1569439
2020-04-03	3	4	2020	74	0	Bahrain	BH	BHR	1569439
2020-04-02	2	4	2020	2	0	Bahrain	BH	BHR	1569439
2020-04-01	1	4	2020	52	0	Bahrain	BH	BHR	1569439
2020-03-31	31	3	2020	15	0	Bahrain	BH	BHR	1569439
2020-03-30	30	3	2020	27	0	Bahrain	BH	BHR	1569439
2020-03-29	29	3	2020	7	0	Bahrain	BH	BHR	1569439
2020-03-28	28	3	2020	8	0	Bahrain	BH	BHR	1569439
2020-03-27	27	3	2020	39	1	Bahrain	BH	BHR	1569439
2020-03-26	26	3	2020	29	0	Bahrain	BH	BHR	1569439
2020-03-25	25	3	2020	51	1	Bahrain	BH	BHR	1569439
2020-03-24	24	3	2020	5	0	Bahrain	BH	BHR	1569439
2020-03-23	23	3	2020	28	1	Bahrain	BH	BHR	1569439
2020-03-22	22	3	2020	21	0	Bahrain	BH	BHR	1569439
2020-03-21	21	3	2020	16	0	Bahrain	BH	BHR	1569439
2020-03-20	20	3	2020	13	0	Bahrain	BH	BHR	1569439
2020-03-19	19	3	2020	19	0	Bahrain	BH	BHR	1569439
2020-03-18	18	3	2020	16	0	Bahrain	BH	BHR	1569439
2020-03-17	17	3	2020	7	1	Bahrain	BH	BHR	1569439
2020-03-16	16	3	2020	3	0	Bahrain	BH	BHR	1569439
2020-03-15	15	3	2020	1	0	Bahrain	BH	BHR	1569439
2020-03-14	14	3	2020	48	0	Bahrain	BH	BHR	1569439
2020-03-13	13	3	2020	0	0	Bahrain	BH	BHR	1569439
2020-03-12	12	3	2020	52	0	Bahrain	BH	BHR	1569439
2020-03-11	11	3	2020	1	0	Bahrain	BH	BHR	1569439
2020-03-10	10	3	2020	30	0	Bahrain	BH	BHR	1569439
2020-03-09	9	3	2020	16	0	Bahrain	BH	BHR	1569439
2020-03-08	8	3	2020	7	0	Bahrain	BH	BHR	1569439
2020-03-07	7	3	2020	4	0	Bahrain	BH	BHR	1569439
2020-03-06	6	3	2020	0	0	Bahrain	BH	BHR	1569439
2020-03-05	5	3	2020	3	0	Bahrain	BH	BHR	1569439
2020-03-04	4	3	2020	2	0	Bahrain	BH	BHR	1569439
2020-03-02	2	3	2020	6	0	Bahrain	BH	BHR	1569439
2020-03-01	1	3	2020	3	0	Bahrain	BH	BHR	1569439
2020-02-29	29	2	2020	5	0	Bahrain	BH	BHR	1569439
2020-02-28	28	2	2020	0	0	Bahrain	BH	BHR	1569439
2020-02-27	27	2	2020	10	0	Bahrain	BH	BHR	1569439
2020-02-26	26	2	2020	21	0	Bahrain	BH	BHR	1569439
2020-02-25	25	2	2020	1	0	Bahrain	BH	BHR	1569439
2020-02-24	24	2	2020	1	0	Bahrain	BH	BHR	1569439
2020-02-23	23	2	2020	0	0	Bahrain	BH	BHR	1569439
2020-02-22	22	2	2020	0	0	Bahrain	BH	BHR	1569439
2020-02-21	21	2	2020	0	0	Bahrain	BH	BHR	1569439
2020-02-20	20	2	2020	0	0	Bahrain	BH	BHR	1569439
2020-02-19	19	2	2020	0	0	Bahrain	BH	BHR	1569439
2020-02-18	18	2	2020	0	0	Bahrain	BH	BHR	1569439
2020-02-17	17	2	2020	0	0	Bahrain	BH	BHR	1569439
2020-02-16	16	2	2020	0	0	Bahrain	BH	BHR	1569439
2020-02-15	15	2	2020	0	0	Bahrain	BH	BHR	1569439
2020-02-14	14	2	2020	0	0	Bahrain	BH	BHR	1569439
2020-02-13	13	2	2020	0	0	Bahrain	BH	BHR	1569439
2020-02-12	12	2	2020	0	0	Bahrain	BH	BHR	1569439
2020-02-11	11	2	2020	0	0	Bahrain	BH	BHR	1569439
2020-02-10	10	2	2020	0	0	Bahrain	BH	BHR	1569439
2020-02-09	9	2	2020	0	0	Bahrain	BH	BHR	1569439
2020-02-08	8	2	2020	0	0	Bahrain	BH	BHR	1569439
2020-02-07	7	2	2020	0	0	Bahrain	BH	BHR	1569439
2020-02-06	6	2	2020	0	0	Bahrain	BH	BHR	1569439
2020-02-05	5	2	2020	0	0	Bahrain	BH	BHR	1569439
2020-02-04	4	2	2020	0	0	Bahrain	BH	BHR	1569439
2020-02-03	3	2	2020	0	0	Bahrain	BH	BHR	1569439
2020-02-02	2	2	2020	0	0	Bahrain	BH	BHR	1569439
2020-02-01	1	2	2020	0	0	Bahrain	BH	BHR	1569439
2020-01-31	31	1	2020	0	0	Bahrain	BH	BHR	1569439
2020-01-30	30	1	2020	0	0	Bahrain	BH	BHR	1569439
2020-01-29	29	1	2020	0	0	Bahrain	BH	BHR	1569439
2020-01-28	28	1	2020	0	0	Bahrain	BH	BHR	1569439
2020-01-27	27	1	2020	0	0	Bahrain	BH	BHR	1569439
2020-01-26	26	1	2020	0	0	Bahrain	BH	BHR	1569439
2020-01-25	25	1	2020	0	0	Bahrain	BH	BHR	1569439
2020-01-24	24	1	2020	0	0	Bahrain	BH	BHR	1569439
2020-01-23	23	1	2020	0	0	Bahrain	BH	BHR	1569439
2020-01-22	22	1	2020	0	0	Bahrain	BH	BHR	1569439
2020-01-21	21	1	2020	0	0	Bahrain	BH	BHR	1569439
2020-01-20	20	1	2020	0	0	Bahrain	BH	BHR	1569439
2020-01-19	19	1	2020	0	0	Bahrain	BH	BHR	1569439
2020-01-18	18	1	2020	0	0	Bahrain	BH	BHR	1569439
2020-01-17	17	1	2020	0	0	Bahrain	BH	BHR	1569439
2020-01-16	16	1	2020	0	0	Bahrain	BH	BHR	1569439
2020-01-15	15	1	2020	0	0	Bahrain	BH	BHR	1569439
2020-01-14	14	1	2020	0	0	Bahrain	BH	BHR	1569439
2020-01-13	13	1	2020	0	0	Bahrain	BH	BHR	1569439
2020-01-12	12	1	2020	0	0	Bahrain	BH	BHR	1569439
2020-01-11	11	1	2020	0	0	Bahrain	BH	BHR	1569439
2020-01-10	10	1	2020	0	0	Bahrain	BH	BHR	1569439
2020-01-09	9	1	2020	0	0	Bahrain	BH	BHR	1569439
2020-01-08	8	1	2020	0	0	Bahrain	BH	BHR	1569439
2020-01-07	7	1	2020	0	0	Bahrain	BH	BHR	1569439
2020-01-06	6	1	2020	0	0	Bahrain	BH	BHR	1569439
2020-01-05	5	1	2020	0	0	Bahrain	BH	BHR	1569439
2020-01-04	4	1	2020	0	0	Bahrain	BH	BHR	1569439
2020-01-03	3	1	2020	0	0	Bahrain	BH	BHR	1569439
2020-01-02	2	1	2020	0	0	Bahrain	BH	BHR	1569439
2020-01-01	1	1	2020	0	0	Bahrain	BH	BHR	1569439
2019-12-31	31	12	2019	0	0	Bahrain	BH	BHR	1569439
2020-04-12	12	4	2020	58	3	Bangladesh	BD	BGD	161356039
2020-04-11	11	4	2020	94	6	Bangladesh	BD	BGD	161356039
2020-04-10	10	4	2020	112	1	Bangladesh	BD	BGD	161356039
2020-04-09	9	4	2020	54	3	Bangladesh	BD	BGD	161356039
2020-04-08	8	4	2020	41	5	Bangladesh	BD	BGD	161356039
2020-04-07	7	4	2020	35	3	Bangladesh	BD	BGD	161356039
2020-04-06	6	4	2020	18	1	Bangladesh	BD	BGD	161356039
2020-04-05	5	4	2020	9	2	Bangladesh	BD	BGD	161356039
2020-04-04	4	4	2020	5	0	Bangladesh	BD	BGD	161356039
2020-04-03	3	4	2020	2	0	Bangladesh	BD	BGD	161356039
2020-04-02	2	4	2020	3	1	Bangladesh	BD	BGD	161356039
2020-04-01	1	4	2020	2	0	Bangladesh	BD	BGD	161356039
2020-03-31	31	3	2020	0	0	Bangladesh	BD	BGD	161356039
2020-03-30	30	3	2020	1	0	Bangladesh	BD	BGD	161356039
2020-03-29	29	3	2020	0	0	Bangladesh	BD	BGD	161356039
2020-03-28	28	3	2020	0	0	Bangladesh	BD	BGD	161356039
2020-03-27	27	3	2020	9	0	Bangladesh	BD	BGD	161356039
2020-03-26	26	3	2020	0	1	Bangladesh	BD	BGD	161356039
2020-03-25	25	3	2020	6	1	Bangladesh	BD	BGD	161356039
2020-03-24	24	3	2020	6	0	Bangladesh	BD	BGD	161356039
2020-03-23	23	3	2020	3	1	Bangladesh	BD	BGD	161356039
2020-03-22	22	3	2020	7	2	Bangladesh	BD	BGD	161356039
2020-03-21	21	3	2020	7	0	Bangladesh	BD	BGD	161356039
2020-03-20	20	3	2020	0	0	Bangladesh	BD	BGD	161356039
2020-03-19	19	3	2020	2	0	Bangladesh	BD	BGD	161356039
2020-03-18	18	3	2020	3	0	Bangladesh	BD	BGD	161356039
2020-03-17	17	3	2020	2	0	Bangladesh	BD	BGD	161356039
2020-03-15	15	3	2020	0	0	Bangladesh	BD	BGD	161356039
2020-03-09	9	3	2020	3	0	Bangladesh	BD	BGD	161356039
2020-04-12	12	4	2020	1	0	Barbados	BB	BRB	286641
2020-04-11	11	4	2020	1	1	Barbados	BB	BRB	286641
2020-04-10	10	4	2020	3	0	Barbados	BB	BRB	286641
2020-04-09	9	4	2020	0	0	Barbados	BB	BRB	286641
2020-04-08	8	4	2020	3	1	Barbados	BB	BRB	286641
2020-04-07	7	4	2020	4	1	Barbados	BB	BRB	286641
2020-04-06	6	4	2020	5	1	Barbados	BB	BRB	286641
2020-04-05	5	4	2020	6	0	Barbados	BB	BRB	286641
2020-04-04	4	4	2020	0	0	Barbados	BB	BRB	286641
2020-04-03	3	4	2020	0	0	Barbados	BB	BRB	286641
2020-04-02	2	4	2020	11	0	Barbados	BB	BRB	286641
2020-04-01	1	4	2020	0	0	Barbados	BB	BRB	286641
2020-03-31	31	3	2020	1	0	Barbados	BB	BRB	286641
2020-03-30	30	3	2020	7	0	Barbados	BB	BRB	286641
2020-03-29	29	3	2020	2	0	Barbados	BB	BRB	286641
2020-03-28	28	3	2020	0	0	Barbados	BB	BRB	286641
2020-03-27	27	3	2020	6	0	Barbados	BB	BRB	286641
2020-03-26	26	3	2020	0	0	Barbados	BB	BRB	286641
2020-03-25	25	3	2020	1	0	Barbados	BB	BRB	286641
2020-03-24	24	3	2020	0	0	Barbados	BB	BRB	286641
2020-03-23	23	3	2020	3	0	Barbados	BB	BRB	286641
2020-03-22	22	3	2020	8	0	Barbados	BB	BRB	286641
2020-03-21	21	3	2020	4	0	Barbados	BB	BRB	286641
2020-03-20	20	3	2020	1	0	Barbados	BB	BRB	286641
2020-03-19	19	3	2020	0	0	Barbados	BB	BRB	286641
2020-03-18	18	3	2020	1	0	Barbados	BB	BRB	286641
2020-04-12	12	4	2020	245	4	Belarus	BY	BLR	9485386
2020-04-11	11	4	2020	495	3	Belarus	BY	BLR	9485386
2020-04-10	10	4	2020	420	3	Belarus	BY	BLR	9485386
2020-04-09	9	4	2020	205	0	Belarus	BY	BLR	9485386
2020-04-08	8	4	2020	161	0	Belarus	BY	BLR	9485386
2020-04-07	7	4	2020	136	5	Belarus	BY	BLR	9485386
2020-04-06	6	4	2020	170	3	Belarus	BY	BLR	9485386
2020-04-05	5	4	2020	43	1	Belarus	BY	BLR	9485386
2020-04-04	4	4	2020	97	0	Belarus	BY	BLR	9485386
2020-04-03	3	4	2020	102	4	Belarus	BY	BLR	9485386
2020-04-02	2	4	2020	0	0	Belarus	BY	BLR	9485386
2020-04-01	1	4	2020	47	0	Belarus	BY	BLR	9485386
2020-03-31	31	3	2020	11	0	Belarus	BY	BLR	9485386
2020-03-30	30	3	2020	0	0	Belarus	BY	BLR	9485386
2020-03-29	29	3	2020	0	0	Belarus	BY	BLR	9485386
2020-03-28	28	3	2020	8	0	Belarus	BY	BLR	9485386
2020-03-27	27	3	2020	0	0	Belarus	BY	BLR	9485386
2020-03-26	26	3	2020	5	0	Belarus	BY	BLR	9485386
2020-03-25	25	3	2020	0	0	Belarus	BY	BLR	9485386
2020-03-24	24	3	2020	5	0	Belarus	BY	BLR	9485386
2020-03-23	23	3	2020	0	0	Belarus	BY	BLR	9485386
2020-03-22	22	3	2020	19	0	Belarus	BY	BLR	9485386
2020-03-21	21	3	2020	0	0	Belarus	BY	BLR	9485386
2020-03-20	20	3	2020	11	0	Belarus	BY	BLR	9485386
2020-03-19	19	3	2020	10	0	Belarus	BY	BLR	9485386
2020-03-18	18	3	2020	0	0	Belarus	BY	BLR	9485386
2020-03-17	17	3	2020	9	0	Belarus	BY	BLR	9485386
2020-03-16	16	3	2020	6	0	Belarus	BY	BLR	9485386
2020-03-13	13	3	2020	9	0	Belarus	BY	BLR	9485386
2020-03-12	12	3	2020	3	0	Belarus	BY	BLR	9485386
2020-03-11	11	3	2020	3	0	Belarus	BY	BLR	9485386
2020-03-05	5	3	2020	2	0	Belarus	BY	BLR	9485386
2020-03-04	4	3	2020	3	0	Belarus	BY	BLR	9485386
2020-03-02	2	3	2020	0	0	Belarus	BY	BLR	9485386
2020-03-01	1	3	2020	0	0	Belarus	BY	BLR	9485386
2020-02-29	29	2	2020	0	0	Belarus	BY	BLR	9485386
2020-02-28	28	2	2020	1	0	Belarus	BY	BLR	9485386
2020-02-27	27	2	2020	0	0	Belarus	BY	BLR	9485386
2020-02-26	26	2	2020	0	0	Belarus	BY	BLR	9485386
2020-02-25	25	2	2020	0	0	Belarus	BY	BLR	9485386
2020-02-24	24	2	2020	0	0	Belarus	BY	BLR	9485386
2020-02-23	23	2	2020	0	0	Belarus	BY	BLR	9485386
2020-02-22	22	2	2020	0	0	Belarus	BY	BLR	9485386
2020-02-21	21	2	2020	0	0	Belarus	BY	BLR	9485386
2020-02-20	20	2	2020	0	0	Belarus	BY	BLR	9485386
2020-02-19	19	2	2020	0	0	Belarus	BY	BLR	9485386
2020-02-18	18	2	2020	0	0	Belarus	BY	BLR	9485386
2020-02-17	17	2	2020	0	0	Belarus	BY	BLR	9485386
2020-02-16	16	2	2020	0	0	Belarus	BY	BLR	9485386
2020-02-15	15	2	2020	0	0	Belarus	BY	BLR	9485386
2020-02-14	14	2	2020	0	0	Belarus	BY	BLR	9485386
2020-02-13	13	2	2020	0	0	Belarus	BY	BLR	9485386
2020-02-12	12	2	2020	0	0	Belarus	BY	BLR	9485386
2020-02-11	11	2	2020	0	0	Belarus	BY	BLR	9485386
2020-02-10	10	2	2020	0	0	Belarus	BY	BLR	9485386
2020-02-09	9	2	2020	0	0	Belarus	BY	BLR	9485386
2020-02-08	8	2	2020	0	0	Belarus	BY	BLR	9485386
2020-02-07	7	2	2020	0	0	Belarus	BY	BLR	9485386
2020-02-06	6	2	2020	0	0	Belarus	BY	BLR	9485386
2020-02-05	5	2	2020	0	0	Belarus	BY	BLR	9485386
2020-02-04	4	2	2020	0	0	Belarus	BY	BLR	9485386
2020-02-03	3	2	2020	0	0	Belarus	BY	BLR	9485386
2020-02-02	2	2	2020	0	0	Belarus	BY	BLR	9485386
2020-02-01	1	2	2020	0	0	Belarus	BY	BLR	9485386
2020-01-31	31	1	2020	0	0	Belarus	BY	BLR	9485386
2020-01-30	30	1	2020	0	0	Belarus	BY	BLR	9485386
2020-01-29	29	1	2020	0	0	Belarus	BY	BLR	9485386
2020-01-28	28	1	2020	0	0	Belarus	BY	BLR	9485386
2020-01-27	27	1	2020	0	0	Belarus	BY	BLR	9485386
2020-01-26	26	1	2020	0	0	Belarus	BY	BLR	9485386
2020-01-25	25	1	2020	0	0	Belarus	BY	BLR	9485386
2020-01-24	24	1	2020	0	0	Belarus	BY	BLR	9485386
2020-01-23	23	1	2020	0	0	Belarus	BY	BLR	9485386
2020-01-22	22	1	2020	0	0	Belarus	BY	BLR	9485386
2020-01-21	21	1	2020	0	0	Belarus	BY	BLR	9485386
2020-01-20	20	1	2020	0	0	Belarus	BY	BLR	9485386
2020-01-19	19	1	2020	0	0	Belarus	BY	BLR	9485386
2020-01-18	18	1	2020	0	0	Belarus	BY	BLR	9485386
2020-01-17	17	1	2020	0	0	Belarus	BY	BLR	9485386
2020-01-16	16	1	2020	0	0	Belarus	BY	BLR	9485386
2020-01-15	15	1	2020	0	0	Belarus	BY	BLR	9485386
2020-01-14	14	1	2020	0	0	Belarus	BY	BLR	9485386
2020-01-13	13	1	2020	0	0	Belarus	BY	BLR	9485386
2020-01-12	12	1	2020	0	0	Belarus	BY	BLR	9485386
2020-01-11	11	1	2020	0	0	Belarus	BY	BLR	9485386
2020-01-10	10	1	2020	0	0	Belarus	BY	BLR	9485386
2020-01-09	9	1	2020	0	0	Belarus	BY	BLR	9485386
2020-01-08	8	1	2020	0	0	Belarus	BY	BLR	9485386
2020-01-07	7	1	2020	0	0	Belarus	BY	BLR	9485386
2020-01-06	6	1	2020	0	0	Belarus	BY	BLR	9485386
2020-01-05	5	1	2020	0	0	Belarus	BY	BLR	9485386
2020-01-04	4	1	2020	0	0	Belarus	BY	BLR	9485386
2020-01-03	3	1	2020	0	0	Belarus	BY	BLR	9485386
2020-01-02	2	1	2020	0	0	Belarus	BY	BLR	9485386
2020-01-01	1	1	2020	0	0	Belarus	BY	BLR	9485386
2019-12-31	31	12	2019	0	0	Belarus	BY	BLR	9485386
2020-04-12	12	4	2020	1351	327	Belgium	BE	BEL	11422068
2020-04-11	11	4	2020	1684	496	Belgium	BE	BEL	11422068
2020-04-10	10	4	2020	1580	283	Belgium	BE	BEL	11422068
2020-04-09	9	4	2020	1209	205	Belgium	BE	BEL	11422068
2020-04-08	8	4	2020	1380	403	Belgium	BE	BEL	11422068
2020-04-07	7	4	2020	1123	185	Belgium	BE	BEL	11422068
2020-04-06	6	4	2020	1260	164	Belgium	BE	BEL	11422068
2020-04-05	5	4	2020	1661	140	Belgium	BE	BEL	11422068
2020-04-04	4	4	2020	1422	132	Belgium	BE	BEL	11422068
2020-04-03	3	4	2020	1384	183	Belgium	BE	BEL	11422068
2020-04-02	2	4	2020	1189	123	Belgium	BE	BEL	11422068
2020-04-01	1	4	2020	876	192	Belgium	BE	BEL	11422068
2020-03-31	31	3	2020	1063	82	Belgium	BE	BEL	11422068
2020-03-30	30	3	2020	1702	78	Belgium	BE	BEL	11422068
2020-03-29	29	3	2020	1850	64	Belgium	BE	BEL	11422068
2020-03-28	28	3	2020	1049	69	Belgium	BE	BEL	11422068
2020-03-27	27	3	2020	1298	42	Belgium	BE	BEL	11422068
2020-03-26	26	3	2020	668	56	Belgium	BE	BEL	11422068
2020-03-25	25	3	2020	526	34	Belgium	BE	BEL	11422068
2020-03-24	24	3	2020	342	13	Belgium	BE	BEL	11422068
2020-03-23	23	3	2020	586	8	Belgium	BE	BEL	11422068
2020-03-22	22	3	2020	558	30	Belgium	BE	BEL	11422068
2020-03-21	21	3	2020	462	16	Belgium	BE	BEL	11422068
2020-03-20	20	3	2020	309	7	Belgium	BE	BEL	11422068
2020-03-19	19	3	2020	243	9	Belgium	BE	BEL	11422068
2020-03-18	18	3	2020	158	0	Belgium	BE	BEL	11422068
2020-03-17	17	3	2020	199	1	Belgium	BE	BEL	11422068
2020-03-16	16	3	2020	197	0	Belgium	BE	BEL	11422068
2020-03-15	15	3	2020	130	1	Belgium	BE	BEL	11422068
2020-03-14	14	3	2020	160	0	Belgium	BE	BEL	11422068
2020-03-13	13	3	2020	85	0	Belgium	BE	BEL	11422068
2020-03-12	12	3	2020	47	3	Belgium	BE	BEL	11422068
2020-03-11	11	3	2020	28	0	Belgium	BE	BEL	11422068
2020-03-10	10	3	2020	39	0	Belgium	BE	BEL	11422068
2020-03-09	9	3	2020	31	0	Belgium	BE	BEL	11422068
2020-03-08	8	3	2020	60	0	Belgium	BE	BEL	11422068
2020-03-07	7	3	2020	59	0	Belgium	BE	BEL	11422068
2020-03-06	6	3	2020	27	0	Belgium	BE	BEL	11422068
2020-03-05	5	3	2020	10	0	Belgium	BE	BEL	11422068
2020-03-04	4	3	2020	5	0	Belgium	BE	BEL	11422068
2020-03-03	3	3	2020	6	0	Belgium	BE	BEL	11422068
2020-03-02	2	3	2020	1	0	Belgium	BE	BEL	11422068
2020-03-01	1	3	2020	0	0	Belgium	BE	BEL	11422068
2020-02-29	29	2	2020	0	0	Belgium	BE	BEL	11422068
2020-02-28	28	2	2020	0	0	Belgium	BE	BEL	11422068
2020-02-27	27	2	2020	0	0	Belgium	BE	BEL	11422068
2020-02-26	26	2	2020	0	0	Belgium	BE	BEL	11422068
2020-02-25	25	2	2020	0	0	Belgium	BE	BEL	11422068
2020-02-24	24	2	2020	0	0	Belgium	BE	BEL	11422068
2020-02-23	23	2	2020	0	0	Belgium	BE	BEL	11422068
2020-02-22	22	2	2020	0	0	Belgium	BE	BEL	11422068
2020-02-21	21	2	2020	0	0	Belgium	BE	BEL	11422068
2020-02-20	20	2	2020	0	0	Belgium	BE	BEL	11422068
2020-02-19	19	2	2020	0	0	Belgium	BE	BEL	11422068
2020-02-18	18	2	2020	0	0	Belgium	BE	BEL	11422068
2020-02-17	17	2	2020	0	0	Belgium	BE	BEL	11422068
2020-02-16	16	2	2020	0	0	Belgium	BE	BEL	11422068
2020-02-15	15	2	2020	0	0	Belgium	BE	BEL	11422068
2020-02-14	14	2	2020	0	0	Belgium	BE	BEL	11422068
2020-02-13	13	2	2020	0	0	Belgium	BE	BEL	11422068
2020-02-12	12	2	2020	0	0	Belgium	BE	BEL	11422068
2020-02-11	11	2	2020	0	0	Belgium	BE	BEL	11422068
2020-02-10	10	2	2020	0	0	Belgium	BE	BEL	11422068
2020-02-09	9	2	2020	0	0	Belgium	BE	BEL	11422068
2020-02-08	8	2	2020	0	0	Belgium	BE	BEL	11422068
2020-02-07	7	2	2020	0	0	Belgium	BE	BEL	11422068
2020-02-06	6	2	2020	0	0	Belgium	BE	BEL	11422068
2020-02-05	5	2	2020	0	0	Belgium	BE	BEL	11422068
2020-02-04	4	2	2020	1	0	Belgium	BE	BEL	11422068
2020-02-03	3	2	2020	0	0	Belgium	BE	BEL	11422068
2020-02-02	2	2	2020	0	0	Belgium	BE	BEL	11422068
2020-02-01	1	2	2020	0	0	Belgium	BE	BEL	11422068
2020-01-31	31	1	2020	0	0	Belgium	BE	BEL	11422068
2020-01-30	30	1	2020	0	0	Belgium	BE	BEL	11422068
2020-01-29	29	1	2020	0	0	Belgium	BE	BEL	11422068
2020-01-28	28	1	2020	0	0	Belgium	BE	BEL	11422068
2020-01-27	27	1	2020	0	0	Belgium	BE	BEL	11422068
2020-01-26	26	1	2020	0	0	Belgium	BE	BEL	11422068
2020-01-25	25	1	2020	0	0	Belgium	BE	BEL	11422068
2020-01-24	24	1	2020	0	0	Belgium	BE	BEL	11422068
2020-01-23	23	1	2020	0	0	Belgium	BE	BEL	11422068
2020-01-22	22	1	2020	0	0	Belgium	BE	BEL	11422068
2020-01-21	21	1	2020	0	0	Belgium	BE	BEL	11422068
2020-01-20	20	1	2020	0	0	Belgium	BE	BEL	11422068
2020-01-19	19	1	2020	0	0	Belgium	BE	BEL	11422068
2020-01-18	18	1	2020	0	0	Belgium	BE	BEL	11422068
2020-01-17	17	1	2020	0	0	Belgium	BE	BEL	11422068
2020-01-16	16	1	2020	0	0	Belgium	BE	BEL	11422068
2020-01-15	15	1	2020	0	0	Belgium	BE	BEL	11422068
2020-01-14	14	1	2020	0	0	Belgium	BE	BEL	11422068
2020-01-13	13	1	2020	0	0	Belgium	BE	BEL	11422068
2020-01-12	12	1	2020	0	0	Belgium	BE	BEL	11422068
2020-01-11	11	1	2020	0	0	Belgium	BE	BEL	11422068
2020-01-10	10	1	2020	0	0	Belgium	BE	BEL	11422068
2020-01-09	9	1	2020	0	0	Belgium	BE	BEL	11422068
2020-01-08	8	1	2020	0	0	Belgium	BE	BEL	11422068
2020-01-07	7	1	2020	0	0	Belgium	BE	BEL	11422068
2020-01-06	6	1	2020	0	0	Belgium	BE	BEL	11422068
2020-01-05	5	1	2020	0	0	Belgium	BE	BEL	11422068
2020-01-04	4	1	2020	0	0	Belgium	BE	BEL	11422068
2020-01-03	3	1	2020	0	0	Belgium	BE	BEL	11422068
2020-01-02	2	1	2020	0	0	Belgium	BE	BEL	11422068
2020-01-01	1	1	2020	0	0	Belgium	BE	BEL	11422068
2019-12-31	31	12	2019	0	0	Belgium	BE	BEL	11422068
2020-04-12	12	4	2020	3	0	Belize	BZ	BLZ	383071
2020-04-11	11	4	2020	1	1	Belize	BZ	BLZ	383071
2020-04-10	10	4	2020	1	0	Belize	BZ	BLZ	383071
2020-04-09	9	4	2020	1	0	Belize	BZ	BLZ	383071
2020-04-08	8	4	2020	0	0	Belize	BZ	BLZ	383071
2020-04-07	7	4	2020	2	0	Belize	BZ	BLZ	383071
2020-04-06	6	4	2020	1	1	Belize	BZ	BLZ	383071
2020-04-05	5	4	2020	0	0	Belize	BZ	BLZ	383071
2020-04-04	4	4	2020	1	0	Belize	BZ	BLZ	383071
2020-04-03	3	4	2020	0	0	Belize	BZ	BLZ	383071
2020-04-02	2	4	2020	0	0	Belize	BZ	BLZ	383071
2020-04-01	1	4	2020	0	0	Belize	BZ	BLZ	383071
2020-03-31	31	3	2020	1	0	Belize	BZ	BLZ	383071
2020-03-30	30	3	2020	0	0	Belize	BZ	BLZ	383071
2020-03-29	29	3	2020	0	0	Belize	BZ	BLZ	383071
2020-03-28	28	3	2020	0	0	Belize	BZ	BLZ	383071
2020-03-27	27	3	2020	0	0	Belize	BZ	BLZ	383071
2020-03-26	26	3	2020	1	0	Belize	BZ	BLZ	383071
2020-03-25	25	3	2020	0	0	Belize	BZ	BLZ	383071
2020-03-24	24	3	2020	1	0	Belize	BZ	BLZ	383071
2020-04-12	12	4	2020	0	0	Benin	BJ	BEN	11485048
2020-04-11	11	4	2020	5	0	Benin	BJ	BEN	11485048
2020-04-10	10	4	2020	4	0	Benin	BJ	BEN	11485048
2020-04-09	9	4	2020	0	0	Benin	BJ	BEN	11485048
2020-04-08	8	4	2020	0	0	Benin	BJ	BEN	11485048
2020-04-07	7	4	2020	4	1	Benin	BJ	BEN	11485048
2020-04-06	6	4	2020	6	0	Benin	BJ	BEN	11485048
2020-04-05	5	4	2020	0	0	Benin	BJ	BEN	11485048
2020-04-04	4	4	2020	3	0	Benin	BJ	BEN	11485048
2020-04-03	3	4	2020	0	0	Benin	BJ	BEN	11485048
2020-04-02	2	4	2020	5	0	Benin	BJ	BEN	11485048
2020-04-01	1	4	2020	2	0	Benin	BJ	BEN	11485048
2020-03-31	31	3	2020	0	0	Benin	BJ	BEN	11485048
2020-03-30	30	3	2020	0	0	Benin	BJ	BEN	11485048
2020-03-29	29	3	2020	0	0	Benin	BJ	BEN	11485048
2020-03-28	28	3	2020	0	0	Benin	BJ	BEN	11485048
2020-03-27	27	3	2020	1	0	Benin	BJ	BEN	11485048
2020-03-26	26	3	2020	0	0	Benin	BJ	BEN	11485048
2020-03-25	25	3	2020	0	0	Benin	BJ	BEN	11485048
2020-03-24	24	3	2020	3	0	Benin	BJ	BEN	11485048
2020-03-23	23	3	2020	0	0	Benin	BJ	BEN	11485048
2020-03-22	22	3	2020	0	0	Benin	BJ	BEN	11485048
2020-03-21	21	3	2020	0	0	Benin	BJ	BEN	11485048
2020-03-20	20	3	2020	1	0	Benin	BJ	BEN	11485048
2020-03-19	19	3	2020	0	0	Benin	BJ	BEN	11485048
2020-03-18	18	3	2020	0	0	Benin	BJ	BEN	11485048
2020-03-17	17	3	2020	1	0	Benin	BJ	BEN	11485048
2020-04-12	12	4	2020	2	0	Bermuda	BM	BMU	63968
2020-04-11	11	4	2020	0	0	Bermuda	BM	BMU	63968
2020-04-10	10	4	2020	9	1	Bermuda	BM	BMU	63968
2020-04-09	9	4	2020	0	1	Bermuda	BM	BMU	63968
2020-04-08	8	4	2020	0	0	Bermuda	BM	BMU	63968
2020-04-07	7	4	2020	2	2	Bermuda	BM	BMU	63968
2020-04-06	6	4	2020	0	0	Bermuda	BM	BMU	63968
2020-04-05	5	4	2020	2	0	Bermuda	BM	BMU	63968
2020-04-04	4	4	2020	0	0	Bermuda	BM	BMU	63968
2020-04-03	3	4	2020	3	0	Bermuda	BM	BMU	63968
2020-04-02	2	4	2020	0	0	Bermuda	BM	BMU	63968
2020-04-01	1	4	2020	5	0	Bermuda	BM	BMU	63968
2020-03-31	31	3	2020	5	0	Bermuda	BM	BMU	63968
2020-03-30	30	3	2020	0	0	Bermuda	BM	BMU	63968
2020-03-29	29	3	2020	5	0	Bermuda	BM	BMU	63968
2020-03-28	28	3	2020	2	0	Bermuda	BM	BMU	63968
2020-03-27	27	3	2020	9	0	Bermuda	BM	BMU	63968
2020-03-26	26	3	2020	0	0	Bermuda	BM	BMU	63968
2020-03-25	25	3	2020	0	0	Bermuda	BM	BMU	63968
2020-03-24	24	3	2020	0	0	Bermuda	BM	BMU	63968
2020-03-23	23	3	2020	4	0	Bermuda	BM	BMU	63968
2020-03-22	22	3	2020	0	0	Bermuda	BM	BMU	63968
2020-03-21	21	3	2020	0	0	Bermuda	BM	BMU	63968
2020-03-20	20	3	2020	2	0	Bermuda	BM	BMU	63968
2020-04-12	12	4	2020	0	0	Bhutan	BT	BTN	754394
2020-04-11	11	4	2020	0	0	Bhutan	BT	BTN	754394
2020-04-10	10	4	2020	0	0	Bhutan	BT	BTN	754394
2020-04-09	9	4	2020	0	0	Bhutan	BT	BTN	754394
2020-04-08	8	4	2020	0	0	Bhutan	BT	BTN	754394
2020-04-07	7	4	2020	0	0	Bhutan	BT	BTN	754394
2020-04-06	6	4	2020	0	0	Bhutan	BT	BTN	754394
2020-04-05	5	4	2020	0	0	Bhutan	BT	BTN	754394
2020-04-04	4	4	2020	0	0	Bhutan	BT	BTN	754394
2020-04-03	3	4	2020	0	0	Bhutan	BT	BTN	754394
2020-04-02	2	4	2020	1	0	Bhutan	BT	BTN	754394
2020-04-01	1	4	2020	0	0	Bhutan	BT	BTN	754394
2020-03-31	31	3	2020	0	0	Bhutan	BT	BTN	754394
2020-03-30	30	3	2020	0	0	Bhutan	BT	BTN	754394
2020-03-29	29	3	2020	1	0	Bhutan	BT	BTN	754394
2020-03-28	28	3	2020	0	0	Bhutan	BT	BTN	754394
2020-03-27	27	3	2020	0	0	Bhutan	BT	BTN	754394
2020-03-26	26	3	2020	1	0	Bhutan	BT	BTN	754394
2020-03-25	25	3	2020	0	0	Bhutan	BT	BTN	754394
2020-03-24	24	3	2020	0	0	Bhutan	BT	BTN	754394
2020-03-23	23	3	2020	0	0	Bhutan	BT	BTN	754394
2020-03-22	22	3	2020	0	0	Bhutan	BT	BTN	754394
2020-03-21	21	3	2020	1	0	Bhutan	BT	BTN	754394
2020-03-20	20	3	2020	0	0	Bhutan	BT	BTN	754394
2020-03-19	19	3	2020	0	0	Bhutan	BT	BTN	754394
2020-03-18	18	3	2020	0	0	Bhutan	BT	BTN	754394
2020-03-17	17	3	2020	0	0	Bhutan	BT	BTN	754394
2020-03-15	15	3	2020	0	0	Bhutan	BT	BTN	754394
2020-03-13	13	3	2020	0	0	Bhutan	BT	BTN	754394
2020-03-06	6	3	2020	1	0	Bhutan	BT	BTN	754394
2020-04-12	12	4	2020	24	4	Bolivia	BO	BOL	11353142
2020-04-11	11	4	2020	8	1	Bolivia	BO	BOL	11353142
2020-04-10	10	4	2020	4	1	Bolivia	BO	BOL	11353142
2020-04-09	9	4	2020	54	3	Bolivia	BO	BOL	11353142
2020-04-08	8	4	2020	16	1	Bolivia	BO	BOL	11353142
2020-04-07	7	4	2020	11	3	Bolivia	BO	BOL	11353142
2020-04-06	6	4	2020	26	1	Bolivia	BO	BOL	11353142
2020-04-05	5	4	2020	18	0	Bolivia	BO	BOL	11353142
2020-04-04	4	4	2020	7	1	Bolivia	BO	BOL	11353142
2020-04-03	3	4	2020	9	1	Bolivia	BO	BOL	11353142
2020-04-02	2	4	2020	8	1	Bolivia	BO	BOL	11353142
2020-04-01	1	4	2020	8	1	Bolivia	BO	BOL	11353142
2020-03-31	31	3	2020	11	3	Bolivia	BO	BOL	11353142
2020-03-30	30	3	2020	15	3	Bolivia	BO	BOL	11353142
2020-03-29	29	3	2020	7	0	Bolivia	BO	BOL	11353142
2020-03-28	28	3	2020	13	0	Bolivia	BO	BOL	11353142
2020-03-27	27	3	2020	22	0	Bolivia	BO	BOL	11353142
2020-03-26	26	3	2020	7	0	Bolivia	BO	BOL	11353142
2020-03-25	25	3	2020	4	0	Bolivia	BO	BOL	11353142
2020-03-24	24	3	2020	1	0	Bolivia	BO	BOL	11353142
2020-03-23	23	3	2020	7	0	Bolivia	BO	BOL	11353142
2020-03-22	22	3	2020	1	0	Bolivia	BO	BOL	11353142
2020-03-21	21	3	2020	4	0	Bolivia	BO	BOL	11353142
2020-03-20	20	3	2020	3	0	Bolivia	BO	BOL	11353142
2020-03-19	19	3	2020	0	0	Bolivia	BO	BOL	11353142
2020-03-18	18	3	2020	1	0	Bolivia	BO	BOL	11353142
2020-03-17	17	3	2020	1	0	Bolivia	BO	BOL	11353142
2020-03-15	15	3	2020	0	0	Bolivia	BO	BOL	11353142
2020-03-14	14	3	2020	7	0	Bolivia	BO	BOL	11353142
2020-03-13	13	3	2020	1	0	Bolivia	BO	BOL	11353142
2020-03-12	12	3	2020	2	0	Bolivia	BO	BOL	11353142
2020-04-12	12	4	2020	0	0	Bonaire, Saint Eustatius and Saba	BQ
2020-04-11	11	4	2020	0	0	Bonaire, Saint Eustatius and Saba	BQ
2020-04-10	10	4	2020	0	0	Bonaire, Saint Eustatius and Saba	BQ
2020-04-09	9	4	2020	0	0	Bonaire, Saint Eustatius and Saba	BQ
2020-04-08	8	4	2020	0	0	Bonaire, Saint Eustatius and Saba	BQ
2020-04-07	7	4	2020	0	0	Bonaire, Saint Eustatius and Saba	BQ
2020-04-06	6	4	2020	0	0	Bonaire, Saint Eustatius and Saba	BQ
2020-04-05	5	4	2020	0	0	Bonaire, Saint Eustatius and Saba	BQ
2020-04-04	4	4	2020	0	0	Bonaire, Saint Eustatius and Saba	BQ
2020-04-03	3	4	2020	0	0	Bonaire, Saint Eustatius and Saba	BQ
2020-04-02	2	4	2020	2	0	Bonaire, Saint Eustatius and Saba	BQ
2020-04-12	12	4	2020	47	0	Bosnia_and_Herzegovina	BA	BIH	3323929
2020-04-11	11	4	2020	26	1	Bosnia_and_Herzegovina	BA	BIH	3323929
2020-04-10	10	4	2020	59	1	Bosnia_and_Herzegovina	BA	BIH	3323929
2020-04-09	9	4	2020	35	3	Bosnia_and_Herzegovina	BA	BIH	3323929
2020-04-08	8	4	2020	86	4	Bosnia_and_Herzegovina	BA	BIH	3323929
2020-04-07	7	4	2020	32	4	Bosnia_and_Herzegovina	BA	BIH	3323929
2020-04-06	6	4	2020	31	3	Bosnia_and_Herzegovina	BA	BIH	3323929
2020-04-05	5	4	2020	46	3	Bosnia_and_Herzegovina	BA	BIH	3323929
2020-04-04	4	4	2020	54	1	Bosnia_and_Herzegovina	BA	BIH	3323929
2020-04-03	3	4	2020	68	4	Bosnia_and_Herzegovina	BA	BIH	3323929
2020-04-02	2	4	2020	51	1	Bosnia_and_Herzegovina	BA	BIH	3323929
2020-04-01	1	4	2020	60	4	Bosnia_and_Herzegovina	BA	BIH	3323929
2020-03-31	31	3	2020	30	2	Bosnia_and_Herzegovina	BA	BIH	3323929
2020-03-30	30	3	2020	66	1	Bosnia_and_Herzegovina	BA	BIH	3323929
2020-03-29	29	3	2020	28	2	Bosnia_and_Herzegovina	BA	BIH	3323929
2020-03-28	28	3	2020	48	0	Bosnia_and_Herzegovina	BA	BIH	3323929
2020-03-27	27	3	2020	0	0	Bosnia_and_Herzegovina	BA	BIH	3323929
2020-03-26	26	3	2020	19	1	Bosnia_and_Herzegovina	BA	BIH	3323929
2020-03-25	25	3	2020	33	1	Bosnia_and_Herzegovina	BA	BIH	3323929
2020-03-24	24	3	2020	4	0	Bosnia_and_Herzegovina	BA	BIH	3323929
2020-03-23	23	3	2020	33	0	Bosnia_and_Herzegovina	BA	BIH	3323929
2020-03-22	22	3	2020	48	1	Bosnia_and_Herzegovina	BA	BIH	3323929
2020-03-21	21	3	2020	0	0	Bosnia_and_Herzegovina	BA	BIH	3323929
2020-03-20	20	3	2020	8	0	Bosnia_and_Herzegovina	BA	BIH	3323929
2020-03-19	19	3	2020	15	0	Bosnia_and_Herzegovina	BA	BIH	3323929
2020-03-18	18	3	2020	0	0	Bosnia_and_Herzegovina	BA	BIH	3323929
2020-03-17	17	3	2020	3	0	Bosnia_and_Herzegovina	BA	BIH	3323929
2020-03-16	16	3	2020	15	0	Bosnia_and_Herzegovina	BA	BIH	3323929
2020-03-13	13	3	2020	0	0	Bosnia_and_Herzegovina	BA	BIH	3323929
2020-03-12	12	3	2020	1	0	Bosnia_and_Herzegovina	BA	BIH	3323929
2020-03-06	6	3	2020	2	0	Bosnia_and_Herzegovina	BA	BIH	3323929
2020-04-12	12	4	2020	0	0	Botswana	BW	BWA	2254126
2020-04-11	11	4	2020	0	0	Botswana	BW	BWA	2254126
2020-04-10	10	4	2020	6	0	Botswana	BW	BWA	2254126
2020-04-09	9	4	2020	1	0	Botswana	BW	BWA	2254126
2020-04-08	8	4	2020	0	0	Botswana	BW	BWA	2254126
2020-04-07	7	4	2020	0	0	Botswana	BW	BWA	2254126
2020-04-06	6	4	2020	2	0	Botswana	BW	BWA	2254126
2020-04-05	5	4	2020	0	0	Botswana	BW	BWA	2254126
2020-04-04	4	4	2020	0	0	Botswana	BW	BWA	2254126
2020-04-03	3	4	2020	0	0	Botswana	BW	BWA	2254126
2020-04-02	2	4	2020	1	1	Botswana	BW	BWA	2254126
2020-04-01	1	4	2020	3	0	Botswana	BW	BWA	2254126
2020-04-12	12	4	2020	1089	68	Brazil	BR	BRA	209469333
2020-04-11	11	4	2020	1781	115	Brazil	BR	BRA	209469333
2020-04-10	10	4	2020	1930	141	Brazil	BR	BRA	209469333
2020-04-09	9	4	2020	2210	133	Brazil	BR	BRA	209469333
2020-04-08	8	4	2020	1661	114	Brazil	BR	BRA	209469333
2020-04-07	7	4	2020	926	67	Brazil	BR	BRA	209469333
2020-04-06	6	4	2020	852	54	Brazil	BR	BRA	209469333
2020-04-05	5	4	2020	1222	73	Brazil	BR	BRA	209469333
2020-04-04	4	4	2020	1146	60	Brazil	BR	BRA	209469333
2020-04-03	3	4	2020	1074	58	Brazil	BR	BRA	209469333
2020-04-02	2	4	2020	1119	40	Brazil	BR	BRA	209469333
2020-04-01	1	4	2020	1138	42	Brazil	BR	BRA	209469333
2020-03-31	31	3	2020	323	23	Brazil	BR	BRA	209469333
2020-03-30	30	3	2020	352	22	Brazil	BR	BRA	209469333
2020-03-29	29	3	2020	487	22	Brazil	BR	BRA	209469333
2020-03-28	28	3	2020	502	15	Brazil	BR	BRA	209469333
2020-03-27	27	3	2020	482	20	Brazil	BR	BRA	209469333
2020-03-26	26	3	2020	232	11	Brazil	BR	BRA	209469333
2020-03-25	25	3	2020	310	12	Brazil	BR	BRA	209469333
2020-03-24	24	3	2020	345	9	Brazil	BR	BRA	209469333
2020-03-23	23	3	2020	418	7	Brazil	BR	BRA	209469333
2020-03-22	22	3	2020	224	7	Brazil	BR	BRA	209469333
2020-03-21	21	3	2020	283	5	Brazil	BR	BRA	209469333
2020-03-20	20	3	2020	193	2	Brazil	BR	BRA	209469333
2020-03-19	19	3	2020	137	3	Brazil	BR	BRA	209469333
2020-03-18	18	3	2020	57	1	Brazil	BR	BRA	209469333
2020-03-17	17	3	2020	34	0	Brazil	BR	BRA	209469333
2020-03-16	16	3	2020	79	0	Brazil	BR	BRA	209469333
2020-03-15	15	3	2020	23	0	Brazil	BR	BRA	209469333
2020-03-14	14	3	2020	21	0	Brazil	BR	BRA	209469333
2020-03-13	13	3	2020	25	0	Brazil	BR	BRA	209469333
2020-03-12	12	3	2020	18	0	Brazil	BR	BRA	209469333
2020-03-11	11	3	2020	9	0	Brazil	BR	BRA	209469333
2020-03-09	9	3	2020	12	0	Brazil	BR	BRA	209469333
2020-03-08	8	3	2020	0	0	Brazil	BR	BRA	209469333
2020-03-07	7	3	2020	5	0	Brazil	BR	BRA	209469333
2020-03-06	6	3	2020	5	0	Brazil	BR	BRA	209469333
2020-03-05	5	3	2020	1	0	Brazil	BR	BRA	209469333
2020-03-02	2	3	2020	0	0	Brazil	BR	BRA	209469333
2020-03-01	1	3	2020	1	0	Brazil	BR	BRA	209469333
2020-02-29	29	2	2020	0	0	Brazil	BR	BRA	209469333
2020-02-28	28	2	2020	0	0	Brazil	BR	BRA	209469333
2020-02-27	27	2	2020	0	0	Brazil	BR	BRA	209469333
2020-02-26	26	2	2020	1	0	Brazil	BR	BRA	209469333
2020-02-25	25	2	2020	0	0	Brazil	BR	BRA	209469333
2020-02-24	24	2	2020	0	0	Brazil	BR	BRA	209469333
2020-02-23	23	2	2020	0	0	Brazil	BR	BRA	209469333
2020-02-22	22	2	2020	0	0	Brazil	BR	BRA	209469333
2020-02-21	21	2	2020	0	0	Brazil	BR	BRA	209469333
2020-02-20	20	2	2020	0	0	Brazil	BR	BRA	209469333
2020-02-19	19	2	2020	0	0	Brazil	BR	BRA	209469333
2020-02-18	18	2	2020	0	0	Brazil	BR	BRA	209469333
2020-02-17	17	2	2020	0	0	Brazil	BR	BRA	209469333
2020-02-16	16	2	2020	0	0	Brazil	BR	BRA	209469333
2020-02-15	15	2	2020	0	0	Brazil	BR	BRA	209469333
2020-02-14	14	2	2020	0	0	Brazil	BR	BRA	209469333
2020-02-13	13	2	2020	0	0	Brazil	BR	BRA	209469333
2020-02-12	12	2	2020	0	0	Brazil	BR	BRA	209469333
2020-02-11	11	2	2020	0	0	Brazil	BR	BRA	209469333
2020-02-10	10	2	2020	0	0	Brazil	BR	BRA	209469333
2020-02-09	9	2	2020	0	0	Brazil	BR	BRA	209469333
2020-02-08	8	2	2020	0	0	Brazil	BR	BRA	209469333
2020-02-07	7	2	2020	0	0	Brazil	BR	BRA	209469333
2020-02-06	6	2	2020	0	0	Brazil	BR	BRA	209469333
2020-02-05	5	2	2020	0	0	Brazil	BR	BRA	209469333
2020-02-04	4	2	2020	0	0	Brazil	BR	BRA	209469333
2020-02-03	3	2	2020	0	0	Brazil	BR	BRA	209469333
2020-02-02	2	2	2020	0	0	Brazil	BR	BRA	209469333
2020-02-01	1	2	2020	0	0	Brazil	BR	BRA	209469333
2020-01-31	31	1	2020	0	0	Brazil	BR	BRA	209469333
2020-01-30	30	1	2020	0	0	Brazil	BR	BRA	209469333
2020-01-29	29	1	2020	0	0	Brazil	BR	BRA	209469333
2020-01-28	28	1	2020	0	0	Brazil	BR	BRA	209469333
2020-01-27	27	1	2020	0	0	Brazil	BR	BRA	209469333
2020-01-26	26	1	2020	0	0	Brazil	BR	BRA	209469333
2020-01-25	25	1	2020	0	0	Brazil	BR	BRA	209469333
2020-01-24	24	1	2020	0	0	Brazil	BR	BRA	209469333
2020-01-23	23	1	2020	0	0	Brazil	BR	BRA	209469333
2020-01-22	22	1	2020	0	0	Brazil	BR	BRA	209469333
2020-01-21	21	1	2020	0	0	Brazil	BR	BRA	209469333
2020-01-20	20	1	2020	0	0	Brazil	BR	BRA	209469333
2020-01-19	19	1	2020	0	0	Brazil	BR	BRA	209469333
2020-01-18	18	1	2020	0	0	Brazil	BR	BRA	209469333
2020-01-17	17	1	2020	0	0	Brazil	BR	BRA	209469333
2020-01-16	16	1	2020	0	0	Brazil	BR	BRA	209469333
2020-01-15	15	1	2020	0	0	Brazil	BR	BRA	209469333
2020-01-14	14	1	2020	0	0	Brazil	BR	BRA	209469333
2020-01-13	13	1	2020	0	0	Brazil	BR	BRA	209469333
2020-01-12	12	1	2020	0	0	Brazil	BR	BRA	209469333
2020-01-11	11	1	2020	0	0	Brazil	BR	BRA	209469333
2020-01-10	10	1	2020	0	0	Brazil	BR	BRA	209469333
2020-01-09	9	1	2020	0	0	Brazil	BR	BRA	209469333
2020-01-08	8	1	2020	0	0	Brazil	BR	BRA	209469333
2020-01-07	7	1	2020	0	0	Brazil	BR	BRA	209469333
2020-01-06	6	1	2020	0	0	Brazil	BR	BRA	209469333
2020-01-05	5	1	2020	0	0	Brazil	BR	BRA	209469333
2020-01-04	4	1	2020	0	0	Brazil	BR	BRA	209469333
2020-01-03	3	1	2020	0	0	Brazil	BR	BRA	209469333
2020-01-02	2	1	2020	0	0	Brazil	BR	BRA	209469333
2020-01-01	1	1	2020	0	0	Brazil	BR	BRA	209469333
2019-12-31	31	12	2019	0	0	Brazil	BR	BRA	209469333
2020-04-12	12	4	2020	0	0	British_Virgin_Islands	VG	VGB	29802
2020-04-11	11	4	2020	0	0	British_Virgin_Islands	VG	VGB	29802
2020-04-10	10	4	2020	0	0	British_Virgin_Islands	VG	VGB	29802
2020-04-09	9	4	2020	0	0	British_Virgin_Islands	VG	VGB	29802
2020-04-08	8	4	2020	0	0	British_Virgin_Islands	VG	VGB	29802
2020-04-07	7	4	2020	0	0	British_Virgin_Islands	VG	VGB	29802
2020-04-06	6	4	2020	0	0	British_Virgin_Islands	VG	VGB	29802
2020-04-05	5	4	2020	0	0	British_Virgin_Islands	VG	VGB	29802
2020-04-04	4	4	2020	0	0	British_Virgin_Islands	VG	VGB	29802
2020-04-03	3	4	2020	0	0	British_Virgin_Islands	VG	VGB	29802
2020-04-02	2	4	2020	0	0	British_Virgin_Islands	VG	VGB	29802
2020-04-01	1	4	2020	0	0	British_Virgin_Islands	VG	VGB	29802
2020-03-31	31	3	2020	1	0	British_Virgin_Islands	VG	VGB	29802
2020-03-30	30	3	2020	0	0	British_Virgin_Islands	VG	VGB	29802
2020-03-29	29	3	2020	0	0	British_Virgin_Islands	VG	VGB	29802
2020-03-28	28	3	2020	0	0	British_Virgin_Islands	VG	VGB	29802
2020-03-27	27	3	2020	2	0	British_Virgin_Islands	VG	VGB	29802
2020-04-12	12	4	2020	0	0	Brunei_Darussalam	BN	BRN	428962
2020-04-11	11	4	2020	1	0	Brunei_Darussalam	BN	BRN	428962
2020-04-10	10	4	2020	0	0	Brunei_Darussalam	BN	BRN	428962
2020-04-09	9	4	2020	0	0	Brunei_Darussalam	BN	BRN	428962
2020-04-08	8	4	2020	0	0	Brunei_Darussalam	BN	BRN	428962
2020-04-07	7	4	2020	0	0	Brunei_Darussalam	BN	BRN	428962
2020-04-06	6	4	2020	0	0	Brunei_Darussalam	BN	BRN	428962
2020-04-05	5	4	2020	2	0	Brunei_Darussalam	BN	BRN	428962
2020-04-04	4	4	2020	0	0	Brunei_Darussalam	BN	BRN	428962
2020-04-03	3	4	2020	2	0	Brunei_Darussalam	BN	BRN	428962
2020-04-02	2	4	2020	2	0	Brunei_Darussalam	BN	BRN	428962
2020-04-01	1	4	2020	2	0	Brunei_Darussalam	BN	BRN	428962
2020-03-31	31	3	2020	1	0	Brunei_Darussalam	BN	BRN	428962
2020-03-30	30	3	2020	6	0	Brunei_Darussalam	BN	BRN	428962
2020-03-29	29	3	2020	5	1	Brunei_Darussalam	BN	BRN	428962
2020-03-28	28	3	2020	1	0	Brunei_Darussalam	BN	BRN	428962
2020-03-27	27	3	2020	7	0	Brunei_Darussalam	BN	BRN	428962
2020-03-26	26	3	2020	3	0	Brunei_Darussalam	BN	BRN	428962
2020-03-25	25	3	2020	13	0	Brunei_Darussalam	BN	BRN	428962
2020-03-24	24	3	2020	3	0	Brunei_Darussalam	BN	BRN	428962
2020-03-23	23	3	2020	5	0	Brunei_Darussalam	BN	BRN	428962
2020-03-22	22	3	2020	5	0	Brunei_Darussalam	BN	BRN	428962
2020-03-21	21	3	2020	5	0	Brunei_Darussalam	BN	BRN	428962
2020-03-20	20	3	2020	5	0	Brunei_Darussalam	BN	BRN	428962
2020-03-19	19	3	2020	12	0	Brunei_Darussalam	BN	BRN	428962
2020-03-18	18	3	2020	2	0	Brunei_Darussalam	BN	BRN	428962
2020-03-17	17	3	2020	4	0	Brunei_Darussalam	BN	BRN	428962
2020-03-16	16	3	2020	10	0	Brunei_Darussalam	BN	BRN	428962
2020-03-15	15	3	2020	3	0	Brunei_Darussalam	BN	BRN	428962
2020-03-14	14	3	2020	12	0	Brunei_Darussalam	BN	BRN	428962
2020-03-13	13	3	2020	14	0	Brunei_Darussalam	BN	BRN	428962
2020-03-12	12	3	2020	10	0	Brunei_Darussalam	BN	BRN	428962
2020-03-10	10	3	2020	1	0	Brunei_Darussalam	BN	BRN	428962
2020-04-12	12	4	2020	26	3	Bulgaria	BG	BGR	7024216
2020-04-11	11	4	2020	11	1	Bulgaria	BG	BGR	7024216
2020-04-10	10	4	2020	31	0	Bulgaria	BG	BGR	7024216
2020-04-09	9	4	2020	16	1	Bulgaria	BG	BGR	7024216
2020-04-08	8	4	2020	28	1	Bulgaria	BG	BGR	7024216
2020-04-07	7	4	2020	18	2	Bulgaria	BG	BGR	7024216
2020-04-06	6	4	2020	28	3	Bulgaria	BG	BGR	7024216
2020-04-05	5	4	2020	18	3	Bulgaria	BG	BGR	7024216
2020-04-04	4	4	2020	28	4	Bulgaria	BG	BGR	7024216
2020-04-03	3	4	2020	35	0	Bulgaria	BG	BGR	7024216
2020-04-02	2	4	2020	23	2	Bulgaria	BG	BGR	7024216
2020-04-01	1	4	2020	40	0	Bulgaria	BG	BGR	7024216
2020-03-31	31	3	2020	13	0	Bulgaria	BG	BGR	7024216
2020-03-30	30	3	2020	15	1	Bulgaria	BG	BGR	7024216
2020-03-29	29	3	2020	38	4	Bulgaria	BG	BGR	7024216
2020-03-28	28	3	2020	29	0	Bulgaria	BG	BGR	7024216
2020-03-27	27	3	2020	22	0	Bulgaria	BG	BGR	7024216
2020-03-26	26	3	2020	22	0	Bulgaria	BG	BGR	7024216
2020-03-25	25	3	2020	19	0	Bulgaria	BG	BGR	7024216
2020-03-24	24	3	2020	16	0	Bulgaria	BG	BGR	7024216
2020-03-23	23	3	2020	22	0	Bulgaria	BG	BGR	7024216
2020-03-22	22	3	2020	36	0	Bulgaria	BG	BGR	7024216
2020-03-21	21	3	2020	22	0	Bulgaria	BG	BGR	7024216
2020-03-20	20	3	2020	13	1	Bulgaria	BG	BGR	7024216
2020-03-19	19	3	2020	11	0	Bulgaria	BG	BGR	7024216
2020-03-18	18	3	2020	19	0	Bulgaria	BG	BGR	7024216
2020-03-17	17	3	2020	11	0	Bulgaria	BG	BGR	7024216
2020-03-16	16	3	2020	10	0	Bulgaria	BG	BGR	7024216
2020-03-15	15	3	2020	10	1	Bulgaria	BG	BGR	7024216
2020-03-14	14	3	2020	8	0	Bulgaria	BG	BGR	7024216
2020-03-13	13	3	2020	16	0	Bulgaria	BG	BGR	7024216
2020-03-12	12	3	2020	3	1	Bulgaria	BG	BGR	7024216
2020-03-09	9	3	2020	2	0	Bulgaria	BG	BGR	7024216
2020-03-08	8	3	2020	2	0	Bulgaria	BG	BGR	7024216
2020-04-12	12	4	2020	36	1	Burkina_Faso	BF	BFA	19751535
2020-04-11	11	4	2020	5	2	Burkina_Faso	BF	BFA	19751535
2020-04-10	10	4	2020	29	1	Burkina_Faso	BF	BFA	19751535
2020-04-09	9	4	2020	30	4	Burkina_Faso	BF	BFA	19751535
2020-04-08	8	4	2020	20	2	Burkina_Faso	BF	BFA	19751535
2020-04-07	7	4	2020	19	0	Burkina_Faso	BF	BFA	19751535
2020-04-06	6	4	2020	43	1	Burkina_Faso	BF	BFA	19751535
2020-04-05	5	4	2020	14	0	Burkina_Faso	BF	BFA	19751535
2020-04-04	4	4	2020	0	0	Burkina_Faso	BF	BFA	19751535
2020-04-03	3	4	2020	27	2	Burkina_Faso	BF	BFA	19751535
2020-04-02	2	4	2020	15	2	Burkina_Faso	BF	BFA	19751535
2020-04-01	1	4	2020	24	0	Burkina_Faso	BF	BFA	19751535
2020-03-31	31	3	2020	42	3	Burkina_Faso	BF	BFA	19751535
2020-03-30	30	3	2020	0	0	Burkina_Faso	BF	BFA	19751535
2020-03-29	29	3	2020	34	6	Burkina_Faso	BF	BFA	19751535
2020-03-28	28	3	2020	0	0	Burkina_Faso	BF	BFA	19751535
2020-03-27	27	3	2020	32	0	Burkina_Faso	BF	BFA	19751535
2020-03-26	26	3	2020	15	0	Burkina_Faso	BF	BFA	19751535
2020-03-25	25	3	2020	24	0	Burkina_Faso	BF	BFA	19751535
2020-03-24	24	3	2020	11	0	Burkina_Faso	BF	BFA	19751535
2020-03-23	23	3	2020	0	0	Burkina_Faso	BF	BFA	19751535
2020-03-22	22	3	2020	24	2	Burkina_Faso	BF	BFA	19751535
2020-03-21	21	3	2020	7	0	Burkina_Faso	BF	BFA	19751535
2020-03-20	20	3	2020	7	0	Burkina_Faso	BF	BFA	19751535
2020-03-19	19	3	2020	6	1	Burkina_Faso	BF	BFA	19751535
2020-03-18	18	3	2020	0	0	Burkina_Faso	BF	BFA	19751535
2020-03-17	17	3	2020	17	0	Burkina_Faso	BF	BFA	19751535
2020-03-16	16	3	2020	0	0	Burkina_Faso	BF	BFA	19751535
2020-03-15	15	3	2020	1	0	Burkina_Faso	BF	BFA	19751535
2020-03-12	12	3	2020	0	0	Burkina_Faso	BF	BFA	19751535
2020-03-11	11	3	2020	2	0	Burkina_Faso	BF	BFA	19751535
2020-04-12	12	4	2020	2	0	Burundi	BI	BDI	11175378
2020-04-11	11	4	2020	0	0	Burundi	BI	BDI	11175378
2020-04-10	10	4	2020	0	0	Burundi	BI	BDI	11175378
2020-04-09	9	4	2020	0	0	Burundi	BI	BDI	11175378
2020-04-08	8	4	2020	0	0	Burundi	BI	BDI	11175378
2020-04-07	7	4	2020	0	0	Burundi	BI	BDI	11175378
2020-04-06	6	4	2020	0	0	Burundi	BI	BDI	11175378
2020-04-05	5	4	2020	0	0	Burundi	BI	BDI	11175378
2020-04-04	4	4	2020	0	0	Burundi	BI	BDI	11175378
2020-04-03	3	4	2020	1	0	Burundi	BI	BDI	11175378
2020-04-02	2	4	2020	0	0	Burundi	BI	BDI	11175378
2020-04-01	1	4	2020	2	0	Burundi	BI	BDI	11175378
2020-04-12	12	4	2020	2	0	Cambodia	KH	KHM	16249798
2020-04-11	11	4	2020	1	0	Cambodia	KH	KHM	16249798
2020-04-10	10	4	2020	1	0	Cambodia	KH	KHM	16249798
2020-04-09	9	4	2020	1	0	Cambodia	KH	KHM	16249798
2020-04-08	8	4	2020	2	0	Cambodia	KH	KHM	16249798
2020-04-07	7	4	2020	1	0	Cambodia	KH	KHM	16249798
2020-04-06	6	4	2020	0	0	Cambodia	KH	KHM	16249798
2020-04-05	5	4	2020	0	0	Cambodia	KH	KHM	16249798
2020-04-04	4	4	2020	0	0	Cambodia	KH	KHM	16249798
2020-04-03	3	4	2020	4	0	Cambodia	KH	KHM	16249798
2020-04-02	2	4	2020	1	0	Cambodia	KH	KHM	16249798
2020-04-01	1	4	2020	0	0	Cambodia	KH	KHM	16249798
2020-03-31	31	3	2020	2	0	Cambodia	KH	KHM	16249798
2020-03-30	30	3	2020	4	0	Cambodia	KH	KHM	16249798
2020-03-29	29	3	2020	1	0	Cambodia	KH	KHM	16249798
2020-03-28	28	3	2020	4	0	Cambodia	KH	KHM	16249798
2020-03-27	27	3	2020	2	0	Cambodia	KH	KHM	16249798
2020-03-26	26	3	2020	5	0	Cambodia	KH	KHM	16249798
2020-03-25	25	3	2020	4	0	Cambodia	KH	KHM	16249798
2020-03-24	24	3	2020	1	0	Cambodia	KH	KHM	16249798
2020-03-23	23	3	2020	35	0	Cambodia	KH	KHM	16249798
2020-03-22	22	3	2020	4	0	Cambodia	KH	KHM	16249798
2020-03-21	21	3	2020	23	0	Cambodia	KH	KHM	16249798
2020-03-20	20	3	2020	0	0	Cambodia	KH	KHM	16249798
2020-03-19	19	3	2020	0	0	Cambodia	KH	KHM	16249798
2020-03-18	18	3	2020	0	0	Cambodia	KH	KHM	16249798
2020-03-17	17	3	2020	12	0	Cambodia	KH	KHM	16249798
2020-03-16	16	3	2020	5	0	Cambodia	KH	KHM	16249798
2020-03-15	15	3	2020	2	0	Cambodia	KH	KHM	16249798
2020-03-13	13	3	2020	2	0	Cambodia	KH	KHM	16249798
2020-03-12	12	3	2020	1	0	Cambodia	KH	KHM	16249798
2020-03-08	8	3	2020	1	0	Cambodia	KH	KHM	16249798
2020-03-02	2	3	2020	0	0	Cambodia	KH	KHM	16249798
2020-03-01	1	3	2020	0	0	Cambodia	KH	KHM	16249798
2020-02-29	29	2	2020	0	0	Cambodia	KH	KHM	16249798
2020-02-28	28	2	2020	0	0	Cambodia	KH	KHM	16249798
2020-02-27	27	2	2020	0	0	Cambodia	KH	KHM	16249798
2020-02-26	26	2	2020	0	0	Cambodia	KH	KHM	16249798
2020-02-25	25	2	2020	0	0	Cambodia	KH	KHM	16249798
2020-02-24	24	2	2020	0	0	Cambodia	KH	KHM	16249798
2020-02-23	23	2	2020	0	0	Cambodia	KH	KHM	16249798
2020-02-22	22	2	2020	0	0	Cambodia	KH	KHM	16249798
2020-02-21	21	2	2020	0	0	Cambodia	KH	KHM	16249798
2020-02-20	20	2	2020	0	0	Cambodia	KH	KHM	16249798
2020-02-19	19	2	2020	0	0	Cambodia	KH	KHM	16249798
2020-02-18	18	2	2020	0	0	Cambodia	KH	KHM	16249798
2020-02-17	17	2	2020	0	0	Cambodia	KH	KHM	16249798
2020-02-16	16	2	2020	0	0	Cambodia	KH	KHM	16249798
2020-02-15	15	2	2020	0	0	Cambodia	KH	KHM	16249798
2020-02-14	14	2	2020	0	0	Cambodia	KH	KHM	16249798
2020-02-13	13	2	2020	0	0	Cambodia	KH	KHM	16249798
2020-02-12	12	2	2020	0	0	Cambodia	KH	KHM	16249798
2020-02-11	11	2	2020	0	0	Cambodia	KH	KHM	16249798
2020-02-10	10	2	2020	0	0	Cambodia	KH	KHM	16249798
2020-02-09	9	2	2020	0	0	Cambodia	KH	KHM	16249798
2020-02-08	8	2	2020	0	0	Cambodia	KH	KHM	16249798
2020-02-07	7	2	2020	0	0	Cambodia	KH	KHM	16249798
2020-02-06	6	2	2020	0	0	Cambodia	KH	KHM	16249798
2020-02-05	5	2	2020	0	0	Cambodia	KH	KHM	16249798
2020-02-04	4	2	2020	0	0	Cambodia	KH	KHM	16249798
2020-02-03	3	2	2020	0	0	Cambodia	KH	KHM	16249798
2020-02-02	2	2	2020	0	0	Cambodia	KH	KHM	16249798
2020-02-01	1	2	2020	0	0	Cambodia	KH	KHM	16249798
2020-01-31	31	1	2020	0	0	Cambodia	KH	KHM	16249798
2020-01-30	30	1	2020	0	0	Cambodia	KH	KHM	16249798
2020-01-29	29	1	2020	0	0	Cambodia	KH	KHM	16249798
2020-01-28	28	1	2020	1	0	Cambodia	KH	KHM	16249798
2020-01-27	27	1	2020	0	0	Cambodia	KH	KHM	16249798
2020-01-26	26	1	2020	0	0	Cambodia	KH	KHM	16249798
2020-01-25	25	1	2020	0	0	Cambodia	KH	KHM	16249798
2020-01-24	24	1	2020	0	0	Cambodia	KH	KHM	16249798
2020-01-23	23	1	2020	0	0	Cambodia	KH	KHM	16249798
2020-01-22	22	1	2020	0	0	Cambodia	KH	KHM	16249798
2020-01-21	21	1	2020	0	0	Cambodia	KH	KHM	16249798
2020-01-20	20	1	2020	0	0	Cambodia	KH	KHM	16249798
2020-01-19	19	1	2020	0	0	Cambodia	KH	KHM	16249798
2020-01-18	18	1	2020	0	0	Cambodia	KH	KHM	16249798
2020-01-17	17	1	2020	0	0	Cambodia	KH	KHM	16249798
2020-01-16	16	1	2020	0	0	Cambodia	KH	KHM	16249798
2020-01-15	15	1	2020	0	0	Cambodia	KH	KHM	16249798
2020-01-14	14	1	2020	0	0	Cambodia	KH	KHM	16249798
2020-01-13	13	1	2020	0	0	Cambodia	KH	KHM	16249798
2020-01-12	12	1	2020	0	0	Cambodia	KH	KHM	16249798
2020-01-11	11	1	2020	0	0	Cambodia	KH	KHM	16249798
2020-01-10	10	1	2020	0	0	Cambodia	KH	KHM	16249798
2020-01-09	9	1	2020	0	0	Cambodia	KH	KHM	16249798
2020-01-08	8	1	2020	0	0	Cambodia	KH	KHM	16249798
2020-01-07	7	1	2020	0	0	Cambodia	KH	KHM	16249798
2020-01-06	6	1	2020	0	0	Cambodia	KH	KHM	16249798
2020-01-05	5	1	2020	0	0	Cambodia	KH	KHM	16249798
2020-01-04	4	1	2020	0	0	Cambodia	KH	KHM	16249798
2020-01-03	3	1	2020	0	0	Cambodia	KH	KHM	16249798
2020-01-02	2	1	2020	0	0	Cambodia	KH	KHM	16249798
2020-01-01	1	1	2020	0	0	Cambodia	KH	KHM	16249798
2019-12-31	31	12	2019	0	0	Cambodia	KH	KHM	16249798
2020-04-12	12	4	2020	17	1	Cameroon	CM	CMR	25216237
2020-04-11	11	4	2020	73	0	Cameroon	CM	CMR	25216237
2020-04-10	10	4	2020	0	0	Cameroon	CM	CMR	25216237
2020-04-09	9	4	2020	45	1	Cameroon	CM	CMR	25216237
2020-04-08	8	4	2020	27	0	Cameroon	CM	CMR	25216237
2020-04-07	7	4	2020	8	0	Cameroon	CM	CMR	25216237
2020-04-06	6	4	2020	95	0	Cameroon	CM	CMR	25216237
2020-04-05	5	4	2020	46	1	Cameroon	CM	CMR	25216237
2020-04-04	4	4	2020	238	1	Cameroon	CM	CMR	25216237
2020-04-03	3	4	2020	38	1	Cameroon	CM	CMR	25216237
2020-04-02	2	4	2020	40	0	Cameroon	CM	CMR	25216237
2020-04-01	1	4	2020	51	4	Cameroon	CM	CMR	25216237
2020-03-31	31	3	2020	43	0	Cameroon	CM	CMR	25216237
2020-03-30	30	3	2020	0	0	Cameroon	CM	CMR	25216237
2020-03-29	29	3	2020	11	1	Cameroon	CM	CMR	25216237
2020-03-28	28	3	2020	0	0	Cameroon	CM	CMR	25216237
2020-03-27	27	3	2020	16	0	Cameroon	CM	CMR	25216237
2020-03-26	26	3	2020	0	0	Cameroon	CM	CMR	25216237
2020-03-25	25	3	2020	16	1	Cameroon	CM	CMR	25216237
2020-03-24	24	3	2020	29	0	Cameroon	CM	CMR	25216237
2020-03-23	23	3	2020	0	0	Cameroon	CM	CMR	25216237
2020-03-22	22	3	2020	0	0	Cameroon	CM	CMR	25216237
2020-03-21	21	3	2020	13	0	Cameroon	CM	CMR	25216237
2020-03-20	20	3	2020	4	0	Cameroon	CM	CMR	25216237
2020-03-19	19	3	2020	0	0	Cameroon	CM	CMR	25216237
2020-03-18	18	3	2020	6	0	Cameroon	CM	CMR	25216237
2020-03-17	17	3	2020	0	0	Cameroon	CM	CMR	25216237
2020-03-16	16	3	2020	1	0	Cameroon	CM	CMR	25216237
2020-03-15	15	3	2020	1	0	Cameroon	CM	CMR	25216237
2020-03-09	9	3	2020	1	0	Cameroon	CM	CMR	25216237
2020-03-07	7	3	2020	1	0	Cameroon	CM	CMR	25216237
2020-04-12	12	4	2020	1168	84	Canada	CA	CAN	37058856
2020-04-11	11	4	2020	1385	60	Canada	CA	CAN	37058856
2020-04-10	10	4	2020	1474	74	Canada	CA	CAN	37058856
2020-04-09	9	4	2020	1391	55	Canada	CA	CAN	37058856
2020-04-08	8	4	2020	1230	57	Canada	CA	CAN	37058856
2020-04-07	7	4	2020	1157	43	Canada	CA	CAN	37058856
2020-04-06	6	4	2020	1614	49	Canada	CA	CAN	37058856
2020-04-05	5	4	2020	1363	44	Canada	CA	CAN	37058856
2020-04-04	4	4	2020	1251	49	Canada	CA	CAN	37058856
2020-04-03	3	4	2020	1673	29	Canada	CA	CAN	37058856
2020-04-02	2	4	2020	1059	13	Canada	CA	CAN	37058856
2020-04-01	1	4	2020	1112	7	Canada	CA	CAN	37058856
2020-03-31	31	3	2020	1169	28	Canada	CA	CAN	37058856
2020-03-30	30	3	2020	869	1	Canada	CA	CAN	37058856
2020-03-29	29	3	2020	711	7	Canada	CA	CAN	37058856
2020-03-28	28	3	2020	657	14	Canada	CA	CAN	37058856
2020-03-27	27	3	2020	633	4	Canada	CA	CAN	37058856
2020-03-26	26	3	2020	1426	8	Canada	CA	CAN	37058856
2020-03-25	25	3	2020	313	3	Canada	CA	CAN	37058856
2020-03-24	24	3	2020	216	4	Canada	CA	CAN	37058856
2020-03-23	23	3	2020	128	2	Canada	CA	CAN	37058856
2020-03-22	22	3	2020	331	6	Canada	CA	CAN	37058856
2020-03-21	21	3	2020	125	2	Canada	CA	CAN	37058856
2020-03-20	20	3	2020	156	1	Canada	CA	CAN	37058856
2020-03-19	19	3	2020	121	1	Canada	CA	CAN	37058856
2020-03-18	18	3	2020	145	4	Canada	CA	CAN	37058856
2020-03-17	17	3	2020	120	3	Canada	CA	CAN	37058856
2020-03-16	16	3	2020	60	0	Canada	CA	CAN	37058856
2020-03-15	15	3	2020	68	0	Canada	CA	CAN	37058856
2020-03-14	14	3	2020	38	0	Canada	CA	CAN	37058856
2020-03-13	13	3	2020	35	0	Canada	CA	CAN	37058856
2020-03-12	12	3	2020	10	0	Canada	CA	CAN	37058856
2020-03-11	11	3	2020	16	0	Canada	CA	CAN	37058856
2020-03-10	10	3	2020	15	1	Canada	CA	CAN	37058856
2020-03-09	9	3	2020	5	0	Canada	CA	CAN	37058856
2020-03-08	8	3	2020	6	0	Canada	CA	CAN	37058856
2020-03-07	7	3	2020	6	0	Canada	CA	CAN	37058856
2020-03-06	6	3	2020	12	0	Canada	CA	CAN	37058856
2020-03-05	5	3	2020	3	0	Canada	CA	CAN	37058856
2020-03-04	4	3	2020	3	0	Canada	CA	CAN	37058856
2020-03-03	3	3	2020	3	0	Canada	CA	CAN	37058856
2020-03-02	2	3	2020	4	0	Canada	CA	CAN	37058856
2020-03-01	1	3	2020	4	0	Canada	CA	CAN	37058856
2020-02-29	29	2	2020	2	0	Canada	CA	CAN	37058856
2020-02-28	28	2	2020	2	0	Canada	CA	CAN	37058856
2020-02-27	27	2	2020	1	0	Canada	CA	CAN	37058856
2020-02-26	26	2	2020	0	0	Canada	CA	CAN	37058856
2020-02-25	25	2	2020	2	0	Canada	CA	CAN	37058856
2020-02-24	24	2	2020	0	0	Canada	CA	CAN	37058856
2020-02-23	23	2	2020	0	0	Canada	CA	CAN	37058856
2020-02-22	22	2	2020	0	0	Canada	CA	CAN	37058856
2020-02-21	21	2	2020	1	0	Canada	CA	CAN	37058856
2020-02-20	20	2	2020	0	0	Canada	CA	CAN	37058856
2020-02-19	19	2	2020	0	0	Canada	CA	CAN	37058856
2020-02-18	18	2	2020	0	0	Canada	CA	CAN	37058856
2020-02-17	17	2	2020	0	0	Canada	CA	CAN	37058856
2020-02-16	16	2	2020	0	0	Canada	CA	CAN	37058856
2020-02-15	15	2	2020	1	0	Canada	CA	CAN	37058856
2020-02-14	14	2	2020	0	0	Canada	CA	CAN	37058856
2020-02-13	13	2	2020	0	0	Canada	CA	CAN	37058856
2020-02-12	12	2	2020	0	0	Canada	CA	CAN	37058856
2020-02-11	11	2	2020	0	0	Canada	CA	CAN	37058856
2020-02-10	10	2	2020	0	0	Canada	CA	CAN	37058856
2020-02-09	9	2	2020	0	0	Canada	CA	CAN	37058856
2020-02-08	8	2	2020	0	0	Canada	CA	CAN	37058856
2020-02-07	7	2	2020	2	0	Canada	CA	CAN	37058856
2020-02-06	6	2	2020	0	0	Canada	CA	CAN	37058856
2020-02-05	5	2	2020	1	0	Canada	CA	CAN	37058856
2020-02-04	4	2	2020	0	0	Canada	CA	CAN	37058856
2020-02-03	3	2	2020	0	0	Canada	CA	CAN	37058856
2020-02-02	2	2	2020	0	0	Canada	CA	CAN	37058856
2020-02-01	1	2	2020	1	0	Canada	CA	CAN	37058856
2020-01-31	31	1	2020	0	0	Canada	CA	CAN	37058856
2020-01-30	30	1	2020	0	0	Canada	CA	CAN	37058856
2020-01-29	29	1	2020	1	0	Canada	CA	CAN	37058856
2020-01-28	28	1	2020	1	0	Canada	CA	CAN	37058856
2020-01-27	27	1	2020	0	0	Canada	CA	CAN	37058856
2020-01-26	26	1	2020	1	0	Canada	CA	CAN	37058856
2020-01-25	25	1	2020	0	0	Canada	CA	CAN	37058856
2020-01-24	24	1	2020	0	0	Canada	CA	CAN	37058856
2020-01-23	23	1	2020	0	0	Canada	CA	CAN	37058856
2020-01-22	22	1	2020	0	0	Canada	CA	CAN	37058856
2020-01-21	21	1	2020	0	0	Canada	CA	CAN	37058856
2020-01-20	20	1	2020	0	0	Canada	CA	CAN	37058856
2020-01-19	19	1	2020	0	0	Canada	CA	CAN	37058856
2020-01-18	18	1	2020	0	0	Canada	CA	CAN	37058856
2020-01-17	17	1	2020	0	0	Canada	CA	CAN	37058856
2020-01-16	16	1	2020	0	0	Canada	CA	CAN	37058856
2020-01-15	15	1	2020	0	0	Canada	CA	CAN	37058856
2020-01-14	14	1	2020	0	0	Canada	CA	CAN	37058856
2020-01-13	13	1	2020	0	0	Canada	CA	CAN	37058856
2020-01-12	12	1	2020	0	0	Canada	CA	CAN	37058856
2020-01-11	11	1	2020	0	0	Canada	CA	CAN	37058856
2020-01-10	10	1	2020	0	0	Canada	CA	CAN	37058856
2020-01-09	9	1	2020	0	0	Canada	CA	CAN	37058856
2020-01-08	8	1	2020	0	0	Canada	CA	CAN	37058856
2020-01-07	7	1	2020	0	0	Canada	CA	CAN	37058856
2020-01-06	6	1	2020	0	0	Canada	CA	CAN	37058856
2020-01-05	5	1	2020	0	0	Canada	CA	CAN	37058856
2020-01-04	4	1	2020	0	0	Canada	CA	CAN	37058856
2020-01-03	3	1	2020	0	0	Canada	CA	CAN	37058856
2020-01-02	2	1	2020	0	0	Canada	CA	CAN	37058856
2020-01-01	1	1	2020	0	0	Canada	CA	CAN	37058856
2019-12-31	31	12	2019	0	0	Canada	CA	CAN	37058856
2020-04-12	12	4	2020	1	0	Cape_Verde	CV	CPV	543767
2020-04-11	11	4	2020	0	0	Cape_Verde	CV	CPV	543767
2020-04-10	10	4	2020	0	0	Cape_Verde	CV	CPV	543767
2020-04-09	9	4	2020	0	0	Cape_Verde	CV	CPV	543767
2020-04-08	8	4	2020	0	0	Cape_Verde	CV	CPV	543767
2020-04-07	7	4	2020	0	0	Cape_Verde	CV	CPV	543767
2020-04-06	6	4	2020	0	0	Cape_Verde	CV	CPV	543767
2020-04-05	5	4	2020	1	0	Cape_Verde	CV	CPV	543767
2020-04-04	4	4	2020	0	0	Cape_Verde	CV	CPV	543767
2020-04-03	3	4	2020	0	0	Cape_Verde	CV	CPV	543767
2020-04-02	2	4	2020	0	0	Cape_Verde	CV	CPV	543767
2020-04-01	1	4	2020	1	0	Cape_Verde	CV	CPV	543767
2020-03-31	31	3	2020	0	0	Cape_Verde	CV	CPV	543767
2020-03-30	30	3	2020	0	0	Cape_Verde	CV	CPV	543767
2020-03-29	29	3	2020	0	0	Cape_Verde	CV	CPV	543767
2020-03-28	28	3	2020	0	0	Cape_Verde	CV	CPV	543767
2020-03-27	27	3	2020	1	0	Cape_Verde	CV	CPV	543767
2020-03-26	26	3	2020	1	0	Cape_Verde	CV	CPV	543767
2020-03-25	25	3	2020	0	1	Cape_Verde	CV	CPV	543767
2020-03-24	24	3	2020	0	0	Cape_Verde	CV	CPV	543767
2020-03-23	23	3	2020	0	0	Cape_Verde	CV	CPV	543767
2020-03-22	22	3	2020	1	0	Cape_Verde	CV	CPV	543767
2020-03-21	21	3	2020	2	0	Cape_Verde	CV	CPV	543767
2020-03-10	10	3	2020	-9	1	Cases_on_an_international_conveyance_Japan	JPG11668	N/A	3000
2020-03-02	2	3	2020	0	0	Cases_on_an_international_conveyance_Japan	JPG11668	N/A	3000
2020-03-01	1	3	2020	0	0	Cases_on_an_international_conveyance_Japan	JPG11668	N/A	3000
2020-02-29	29	2	2020	0	2	Cases_on_an_international_conveyance_Japan	JPG11668	N/A	3000
2020-02-28	28	2	2020	0	0	Cases_on_an_international_conveyance_Japan	JPG11668	N/A	3000
2020-02-27	27	2	2020	14	0	Cases_on_an_international_conveyance_Japan	JPG11668	N/A	3000
2020-02-26	26	2	2020	0	1	Cases_on_an_international_conveyance_Japan	JPG11668	N/A	3000
2020-02-25	25	2	2020	0	0	Cases_on_an_international_conveyance_Japan	JPG11668	N/A	3000
2020-02-24	24	2	2020	57	1	Cases_on_an_international_conveyance_Japan	JPG11668	N/A	3000
2020-02-23	23	2	2020	0	0	Cases_on_an_international_conveyance_Japan	JPG11668	N/A	3000
2020-02-22	22	2	2020	0	0	Cases_on_an_international_conveyance_Japan	JPG11668	N/A	3000
2020-02-21	21	2	2020	13	0	Cases_on_an_international_conveyance_Japan	JPG11668	N/A	3000
2020-02-20	20	2	2020	79	2	Cases_on_an_international_conveyance_Japan	JPG11668	N/A	3000
2020-02-19	19	2	2020	88	0	Cases_on_an_international_conveyance_Japan	JPG11668	N/A	3000
2020-02-18	18	2	2020	99	0	Cases_on_an_international_conveyance_Japan	JPG11668	N/A	3000
2020-02-17	17	2	2020	0	0	Cases_on_an_international_conveyance_Japan	JPG11668	N/A	3000
2020-02-16	16	2	2020	134	0	Cases_on_an_international_conveyance_Japan	JPG11668	N/A	3000
2020-02-15	15	2	2020	0	0	Cases_on_an_international_conveyance_Japan	JPG11668	N/A	3000
2020-02-14	14	2	2020	47	0	Cases_on_an_international_conveyance_Japan	JPG11668	N/A	3000
2020-02-13	13	2	2020	0	0	Cases_on_an_international_conveyance_Japan	JPG11668	N/A	3000
2020-02-12	12	2	2020	39	0	Cases_on_an_international_conveyance_Japan	JPG11668	N/A	3000
2020-02-11	11	2	2020	65	0	Cases_on_an_international_conveyance_Japan	JPG11668	N/A	3000
2020-02-10	10	2	2020	6	0	Cases_on_an_international_conveyance_Japan	JPG11668	N/A	3000
2020-02-09	9	2	2020	0	0	Cases_on_an_international_conveyance_Japan	JPG11668	N/A	3000
2020-02-08	8	2	2020	3	0	Cases_on_an_international_conveyance_Japan	JPG11668	N/A	3000
2020-02-07	7	2	2020	41	0	Cases_on_an_international_conveyance_Japan	JPG11668	N/A	3000
2020-02-06	6	2	2020	10	0	Cases_on_an_international_conveyance_Japan	JPG11668	N/A	3000
2020-02-05	5	2	2020	10	0	Cases_on_an_international_conveyance_Japan	JPG11668	N/A	3000
2020-02-04	4	2	2020	0	0	Cases_on_an_international_conveyance_Japan	JPG11668	N/A	3000
2020-02-03	3	2	2020	0	0	Cases_on_an_international_conveyance_Japan	JPG11668	N/A	3000
2020-02-02	2	2	2020	0	0	Cases_on_an_international_conveyance_Japan	JPG11668	N/A	3000
2020-02-01	1	2	2020	0	0	Cases_on_an_international_conveyance_Japan	JPG11668	N/A	3000
2020-01-31	31	1	2020	0	0	Cases_on_an_international_conveyance_Japan	JPG11668	N/A	3000
2020-01-30	30	1	2020	0	0	Cases_on_an_international_conveyance_Japan	JPG11668	N/A	3000
2020-01-29	29	1	2020	0	0	Cases_on_an_international_conveyance_Japan	JPG11668	N/A	3000
2020-01-28	28	1	2020	0	0	Cases_on_an_international_conveyance_Japan	JPG11668	N/A	3000
2020-01-27	27	1	2020	0	0	Cases_on_an_international_conveyance_Japan	JPG11668	N/A	3000
2020-01-26	26	1	2020	0	0	Cases_on_an_international_conveyance_Japan	JPG11668	N/A	3000
2020-01-25	25	1	2020	0	0	Cases_on_an_international_conveyance_Japan	JPG11668	N/A	3000
2020-01-24	24	1	2020	0	0	Cases_on_an_international_conveyance_Japan	JPG11668	N/A	3000
2020-01-23	23	1	2020	0	0	Cases_on_an_international_conveyance_Japan	JPG11668	N/A	3000
2020-01-22	22	1	2020	0	0	Cases_on_an_international_conveyance_Japan	JPG11668	N/A	3000
2020-01-21	21	1	2020	0	0	Cases_on_an_international_conveyance_Japan	JPG11668	N/A	3000
2020-01-20	20	1	2020	0	0	Cases_on_an_international_conveyance_Japan	JPG11668	N/A	3000
2020-01-19	19	1	2020	0	0	Cases_on_an_international_conveyance_Japan	JPG11668	N/A	3000
2020-01-18	18	1	2020	0	0	Cases_on_an_international_conveyance_Japan	JPG11668	N/A	3000
2020-01-17	17	1	2020	0	0	Cases_on_an_international_conveyance_Japan	JPG11668	N/A	3000
2020-01-16	16	1	2020	0	0	Cases_on_an_international_conveyance_Japan	JPG11668	N/A	3000
2020-01-15	15	1	2020	0	0	Cases_on_an_international_conveyance_Japan	JPG11668	N/A	3000
2020-01-14	14	1	2020	0	0	Cases_on_an_international_conveyance_Japan	JPG11668	N/A	3000
2020-01-13	13	1	2020	0	0	Cases_on_an_international_conveyance_Japan	JPG11668	N/A	3000
2020-01-12	12	1	2020	0	0	Cases_on_an_international_conveyance_Japan	JPG11668	N/A	3000
2020-01-11	11	1	2020	0	0	Cases_on_an_international_conveyance_Japan	JPG11668	N/A	3000
2020-01-10	10	1	2020	0	0	Cases_on_an_international_conveyance_Japan	JPG11668	N/A	3000
2020-01-09	9	1	2020	0	0	Cases_on_an_international_conveyance_Japan	JPG11668	N/A	3000
2020-01-08	8	1	2020	0	0	Cases_on_an_international_conveyance_Japan	JPG11668	N/A	3000
2020-01-07	7	1	2020	0	0	Cases_on_an_international_conveyance_Japan	JPG11668	N/A	3000
2020-01-06	6	1	2020	0	0	Cases_on_an_international_conveyance_Japan	JPG11668	N/A	3000
2020-01-05	5	1	2020	0	0	Cases_on_an_international_conveyance_Japan	JPG11668	N/A	3000
2020-01-04	4	1	2020	0	0	Cases_on_an_international_conveyance_Japan	JPG11668	N/A	3000
2020-01-03	3	1	2020	0	0	Cases_on_an_international_conveyance_Japan	JPG11668	N/A	3000
2020-01-02	2	1	2020	0	0	Cases_on_an_international_conveyance_Japan	JPG11668	N/A	3000
2020-01-01	1	1	2020	0	0	Cases_on_an_international_conveyance_Japan	JPG11668	N/A	3000
2019-12-31	31	12	2019	0	0	Cases_on_an_international_conveyance_Japan	JPG11668	N/A	3000
2020-04-12	12	4	2020	8	0	Cayman_Islands	KY	CYM	64174
2020-04-11	11	4	2020	0	0	Cayman_Islands	KY	CYM	64174
2020-04-10	10	4	2020	0	0	Cayman_Islands	KY	CYM	64174
2020-04-09	9	4	2020	0	0	Cayman_Islands	KY	CYM	64174
2020-04-08	8	4	2020	6	0	Cayman_Islands	KY	CYM	64174
2020-04-07	7	4	2020	0	0	Cayman_Islands	KY	CYM	64174
2020-04-06	6	4	2020	4	0	Cayman_Islands	KY	CYM	64174
2020-04-05	5	4	2020	6	0	Cayman_Islands	KY	CYM	64174
2020-04-04	4	4	2020	1	0	Cayman_Islands	KY	CYM	64174
2020-04-03	3	4	2020	6	0	Cayman_Islands	KY	CYM	64174
2020-04-02	2	4	2020	8	0	Cayman_Islands	KY	CYM	64174
2020-04-01	1	4	2020	2	0	Cayman_Islands	KY	CYM	64174
2020-03-31	31	3	2020	4	0	Cayman_Islands	KY	CYM	64174
2020-03-30	30	3	2020	0	0	Cayman_Islands	KY	CYM	64174
2020-03-29	29	3	2020	0	0	Cayman_Islands	KY	CYM	64174
2020-03-28	28	3	2020	2	0	Cayman_Islands	KY	CYM	64174
2020-03-27	27	3	2020	3	0	Cayman_Islands	KY	CYM	64174
2020-03-26	26	3	2020	0	0	Cayman_Islands	KY	CYM	64174
2020-03-25	25	3	2020	0	0	Cayman_Islands	KY	CYM	64174
2020-03-24	24	3	2020	0	0	Cayman_Islands	KY	CYM	64174
2020-03-23	23	3	2020	0	0	Cayman_Islands	KY	CYM	64174
2020-03-22	22	3	2020	0	0	Cayman_Islands	KY	CYM	64174
2020-03-21	21	3	2020	2	1	Cayman_Islands	KY	CYM	64174
2020-03-20	20	3	2020	1	0	Cayman_Islands	KY	CYM	64174
2020-04-12	12	4	2020	0	0	Central_African_Republic	CF	CAF	4666377
2020-04-11	11	4	2020	0	0	Central_African_Republic	CF	CAF	4666377
2020-04-10	10	4	2020	1	0	Central_African_Republic	CF	CAF	4666377
2020-04-09	9	4	2020	1	0	Central_African_Republic	CF	CAF	4666377
2020-04-08	8	4	2020	0	0	Central_African_Republic	CF	CAF	4666377
2020-04-07	7	4	2020	0	0	Central_African_Republic	CF	CAF	4666377
2020-04-06	6	4	2020	0	0	Central_African_Republic	CF	CAF	4666377
2020-04-05	5	4	2020	1	0	Central_African_Republic	CF	CAF	4666377
2020-04-04	4	4	2020	0	0	Central_African_Republic	CF	CAF	4666377
2020-04-03	3	4	2020	0	0	Central_African_Republic	CF	CAF	4666377
2020-04-02	2	4	2020	2	0	Central_African_Republic	CF	CAF	4666377
2020-04-01	1	4	2020	0	0	Central_African_Republic	CF	CAF	4666377
2020-03-31	31	3	2020	0	0	Central_African_Republic	CF	CAF	4666377
2020-03-30	30	3	2020	0	0	Central_African_Republic	CF	CAF	4666377
2020-03-29	29	3	2020	1	0	Central_African_Republic	CF	CAF	4666377
2020-03-28	28	3	2020	0	0	Central_African_Republic	CF	CAF	4666377
2020-03-27	27	3	2020	1	0	Central_African_Republic	CF	CAF	4666377
2020-03-26	26	3	2020	0	0	Central_African_Republic	CF	CAF	4666377
2020-03-25	25	3	2020	0	0	Central_African_Republic	CF	CAF	4666377
2020-03-24	24	3	2020	0	0	Central_African_Republic	CF	CAF	4666377
2020-03-23	23	3	2020	1	0	Central_African_Republic	CF	CAF	4666377
2020-03-22	22	3	2020	2	0	Central_African_Republic	CF	CAF	4666377
2020-03-21	21	3	2020	0	0	Central_African_Republic	CF	CAF	4666377
2020-03-20	20	3	2020	0	0	Central_African_Republic	CF	CAF	4666377
2020-03-19	19	3	2020	0	0	Central_African_Republic	CF	CAF	4666377
2020-03-18	18	3	2020	0	0	Central_African_Republic	CF	CAF	4666377
2020-03-17	17	3	2020	0	0	Central_African_Republic	CF	CAF	4666377
2020-03-16	16	3	2020	1	0	Central_African_Republic	CF	CAF	4666377
2020-04-12	12	4	2020	0	0	Chad	TD	TCD	15477751
2020-04-11	11	4	2020	0	0	Chad	TD	TCD	15477751
2020-04-10	10	4	2020	1	0	Chad	TD	TCD	15477751
2020-04-09	9	4	2020	1	0	Chad	TD	TCD	15477751
2020-04-08	8	4	2020	0	0	Chad	TD	TCD	15477751
2020-04-07	7	4	2020	0	0	Chad	TD	TCD	15477751
2020-04-06	6	4	2020	1	0	Chad	TD	TCD	15477751
2020-04-05	5	4	2020	1	0	Chad	TD	TCD	15477751
2020-04-04	4	4	2020	0	0	Chad	TD	TCD	15477751
2020-04-03	3	4	2020	0	0	Chad	TD	TCD	15477751
2020-04-02	2	4	2020	0	0	Chad	TD	TCD	15477751
2020-04-01	1	4	2020	0	0	Chad	TD	TCD	15477751
2020-03-31	31	3	2020	2	0	Chad	TD	TCD	15477751
2020-03-30	30	3	2020	0	0	Chad	TD	TCD	15477751
2020-03-29	29	3	2020	0	0	Chad	TD	TCD	15477751
2020-03-28	28	3	2020	0	0	Chad	TD	TCD	15477751
2020-03-27	27	3	2020	2	0	Chad	TD	TCD	15477751
2020-03-26	26	3	2020	0	0	Chad	TD	TCD	15477751
2020-03-25	25	3	2020	1	0	Chad	TD	TCD	15477751
2020-03-24	24	3	2020	0	0	Chad	TD	TCD	15477751
2020-03-23	23	3	2020	0	0	Chad	TD	TCD	15477751
2020-03-22	22	3	2020	1	0	Chad	TD	TCD	15477751
2020-03-21	21	3	2020	0	0	Chad	TD	TCD	15477751
2020-03-20	20	3	2020	1	0	Chad	TD	TCD	15477751
2020-04-12	12	4	2020	426	8	Chile	CL	CHL	18729160
2020-04-11	11	4	2020	529	8	Chile	CL	CHL	18729160
2020-04-10	10	4	2020	426	9	Chile	CL	CHL	18729160
2020-04-09	9	4	2020	430	5	Chile	CL	CHL	18729160
2020-04-08	8	4	2020	301	6	Chile	CL	CHL	18729160
2020-04-07	7	4	2020	344	3	Chile	CL	CHL	18729160
2020-04-06	6	4	2020	310	7	Chile	CL	CHL	18729160
2020-04-05	5	4	2020	424	5	Chile	CL	CHL	18729160
2020-04-04	4	4	2020	333	4	Chile	CL	CHL	18729160
2020-04-03	3	4	2020	373	2	Chile	CL	CHL	18729160
2020-04-02	2	4	2020	293	4	Chile	CL	CHL	18729160
2020-04-01	1	4	2020	289	4	Chile	CL	CHL	18729160
2020-03-31	31	3	2020	310	1	Chile	CL	CHL	18729160
2020-03-30	30	3	2020	230	1	Chile	CL	CHL	18729160
2020-03-29	29	3	2020	299	1	Chile	CL	CHL	18729160
2020-03-28	28	3	2020	304	1	Chile	CL	CHL	18729160
2020-03-27	27	3	2020	164	1	Chile	CL	CHL	18729160
2020-03-26	26	3	2020	220	1	Chile	CL	CHL	18729160
2020-03-25	25	3	2020	176	0	Chile	CL	CHL	18729160
2020-03-24	24	3	2020	114	1	Chile	CL	CHL	18729160
2020-03-23	23	3	2020	95	1	Chile	CL	CHL	18729160
2020-03-22	22	3	2020	103	0	Chile	CL	CHL	18729160
2020-03-21	21	3	2020	92	0	Chile	CL	CHL	18729160
2020-03-20	20	3	2020	104	0	Chile	CL	CHL	18729160
2020-03-19	19	3	2020	37	0	Chile	CL	CHL	18729160
2020-03-18	18	3	2020	45	0	Chile	CL	CHL	18729160
2020-03-17	17	3	2020	81	0	Chile	CL	CHL	18729160
2020-03-16	16	3	2020	14	0	Chile	CL	CHL	18729160
2020-03-15	15	3	2020	18	0	Chile	CL	CHL	18729160
[truncated: 8,333 more rows]

## Sheet: Supplement
Country	Cases	Deaths	Time	DateStart	Growth	Pop2020	Dens	Area	Mig	Age	Urban	Tour	Lon	Lat	GDP	Continent
French Guiana	0	NA	NA	NA	NA	298682	3.6336	82200	0.00401765	25	87	185000	-53.1258	3.93389	NA	South America
Gibraltar	129	0	18	43910	-0.0420436	33691	3369.1	10	NA	NA	NA	11000000	-5.35358	36.1408	NA	Europe
Guadeloupe	0	NA	NA	NA	NA	400124	236.76	1690	-0.00359888	44	NA	650000	-61.551	16.265	NA	North America
Martinique	0	NA	NA	NA	NA	375265	354.024	1060	-0.00255819	47	92	1040000	-61.0242	14.6415	NA	North America
Mayotte	0	NA	NA	NA	NA	272815	727.507	375	0	20	46	33000	45.1662	-12.8275	NA	Africa
Réunion	0	NA	NA	NA	NA	895312	358.125	2500	-0.00140286	36	1	574000	55.5364	-21.1151	NA	Africa
Tokelau	0	NA	NA	NA	NA	1357	135.7	10	NA	NA	0	1000	-171.848	-9.2002	NA	Oceania
Western Sahara	0	NA	NA	NA	NA	597339	2.24564	266000	0.00934478	28	87	20000	-12.2198	24.2296	NA	Africa
United States	529951	20608	60	43851	0.169664	331002651	36.1854	9147420	0.00288459	38	83	76941000	-112.462	45.6795	1.88956e+07	North America
China	83097	3341	90	43830	-0.024778	1439323776	153.312	9388211	-0.000242057	38	61	60740000	103.819	36.5618	1.16687e+07	Asia
Japan	6748	98	67	43845	0.07128	126476461	346.934	364555	0.000565797	48	92	28691000	138.031	37.5923	4.79957e+06	Asia
Germany	120479	2673	57	43858	0.139941	83783942	240.372	348560	0.00649077	46	76	37452000	10.3858	51.107	3.66313e+06	Europe
United Kingdom	78991	9875	51	43861	0.15299	67886011	280.602	241930	0.00383952	40	83	37651000	-2.86563	54.1239	2.84164e+06	Europe
France	93790	13831	53	43855	0.131062	65273511	119.209	547557	0.000559599	42	82	86861000	-2.76173	42.1734	2.6251e+06	Europe
India	8356	273	43	43860	0.115819	1380004385	464.149	2973190	-0.000386004	28	35	15543000	79.612	22.8858	2.36082e+06	Asia
Brazil	20727	1124	39	43887	0.177335	212559417	25.4314	8358140	9.97368e-05	33	88	6589000	-53.0978	-10.7878	1.99534e+06	South America
Italy	152271	19470	52	43861	0.0953932	60461826	205.555	294140	0.00246342	47	69	58253000	12.07	42.7966	1.98229e+06	Europe
Canada	23301	653	55	43856	0.12598	37742154	4.15045	9093510	0.00641278	41	81	20798000	-98.3078	61.3621	1.64826e+06	North America
Russia	13584	106	35	43862	0.141	145934462	8.91101	16376870	0.00125026	40	74	24390000	96.6866	61.9805	1.5885e+06	Europe
South Korea	10512	214	69	43850	0.0577192	51269185	527.298	97230	0.000228812	44	82	13336000	127.839	36.3852	1.47182e+06	Asia
Australia	6289	57	58	43855	0.0850202	25499884	3.3193	7682300	0.00620575	38	86	8815000	134.491	-25.7329	1.35841e+06	Oceania
Spain	161852	16353	50	43862	0.161821	46754778	93.7345	498800	0.000855528	45	8	81786000	-3.64755	40.2445	1.30499e+06	Europe
Mexico	4219	273	36	43890	0.140746	128932753	66.3251	1943950	-0.000465359	29	84	39291000	-102.523	23.9475	1.18829e+06	North America
Indonesia	3842	327	34	43892	0.11527	273523615	150.987	1811570	-0.000361779	30	56	14040000	117.24	-2.21505	948229	Asia
Turkey	52167	1101	30	43902	0.235138	84339067	109.584	769630	0.00336644	32	76	37601000	35.169	39.0616	856346	Asia
Netherlands	24413	2643	45	43889	0.13873	17134872	508.152	33720	0.000933768	43	92	17924000	5.28145	52.1008	837049	Europe
Taiwan	385	6	52	43851	0.033214	23816775	672.6	35410	0.00125966	42	79	10700000	120.954	23.754	712000	Asia
Saudi Arabia	4033	52	35	43893	0.127024	34813871	16.1948	2149690	0.00387716	32	84	16109000	44.5369	24.1225	706133	Asia
Switzerland	24820	830	45	43887	0.123252	8654622	219.016	39516	0.00600835	43	74	9889000	8.20867	46.7979	689083	Europe
Argentina	2137	86	35	43894	0.121595	45195774	16.5148	2736690	0.000106205	32	93	6720000	-65.1798	-35.3813	568234	South America
Sweden	10151	887	47	43862	0.116514	10099265	24.6119	410340	0.00396068	41	88	7054000	16.7456	62.7797	539255	Europe
Poland	6356	208	38	43894	0.145296	37846611	123.589	306230	-0.000776688	42	6	18258000	19.3901	52.1276	521375	Europe
Belgium	28018	3346	43	43865	0.135205	11589623	382.748	30280	0.00414164	42	98	8385000	4.64065	50.6398	503730	Europe
Venezuela	175	7	18	43905	-0.0411017	28435940	32.2385	882050	-0.0229727	30	NA	427000	-66.1818	7.12422	482359	South America
Nigeria	318	10	25	43889	0.0750129	206139589	226.336	910770	-0.000291065	18	52	1889000	8.08944	9.59411	448149	Africa
Thailand	2551	37	45	43843	0.0589973	69799978	136.624	510890	0.000278567	40	51	35592000	101.003	15.1182	436251	Asia
Iran	70029	4357	52	43881	0.101593	83992949	51.5753	1628550	-0.000654817	32	76	4867000	54.2741	32.575	423335	Asia
Austria	13807	337	46	43887	0.121481	9006398	109.289	82409	0.00721709	43	57	29460000	14.1265	47.5855	418322	Europe
Norway	6320	98	45	43888	0.0839354	5421241	14.8418	365268	0.00516487	40	83	6252000	15.3483	68.7502	417120	Europe
United Arab Emirates	3736	20	37	43857	0.0875609	9890402	118.306	83600	0.00404432	33	86	7126000	54.3002	23.9053	382039	Asia
South Africa	2028	25	35	43896	0.096549	59308690	48.8906	1213090	0.00245166	28	67	10285000	25.0839	-29.0003	336545	Africa
Denmark	5996	260	45	43888	0.12518	5792202	136.512	42430	0.00262422	42	88	11743000	10.028	55.9813	330775	Europe
Israel	10743	101	43	43883	0.146146	8655535	399.979	21640	0.00115533	30	93	3613000	35.0044	31.4611	330433	Asia
Singapore	2299	8	73	43854	0.0599096	5850342	8357.63	700	0.0046199	42	NA	13903000	103.817	1.35876	328697	Asia
Hong Kong	0	NA	NA	NA	NA	7496981	7139.98	1050	0.00390931	45	NA	27884000	114.114	22.3983	325215	Asia
Malaysia	4530	73	54	43855	0.0822166	32365999	98.5116	328550	0.00154483	30	78	25948000	109.698	3.78987	323642	Asia
Colombia	2709	100	33	43897	0.12746	50882891	45.8611	1109500	0.00402485	31	8	4113000	-73.0811	3.91383	320051	South America
Ireland	8928	320	40	43891	0.154294	4937786	71.6764	68890	0.00478028	38	63	10338000	-8.13794	53.1754	313563	Europe
Philippines	4428	247	35	43860	0.0958321	109581078	367.512	298170	-0.000612807	26	47	6621000	122.884	11.7754	305357	Asia
Egypt	1939	146	37	43876	0.0917098	102334404	102.802	995450	-0.000371654	25	43	8157000	29.8619	26.4959	291484	Africa
Pakistan	5038	86	32	43888	0.143987	220892340	286.546	770880	-0.00105653	23	35	966000	69.3396	29.9498	282545	Asia
Chile	6927	73	39	43894	0.162984	19116201	25.71	743532	0.00584363	35	85	6450000	-71.3826	-37.7307	266156	South America
Finland	2905	47	39	43860	0.0923607	5540720	18.2326	303890	0.00252675	43	86	3180000	26.2747	64.4988	256166	Europe
Bangladesh	482	29	23	43899	0.102448	164689383	1265.19	130170	-0.00224362	28	39	125000	90.2381	23.8673	222626	Asia
Portugal	15987	470	41	43893	0.166276	10196709	111.33	91590	-0.000588425	46	66	15432000	-8.50104	39.5955	219336	Europe
Vietnam	258	0	44	43854	0.0185884	97338579	313.925	310070	-0.000821874	32	38	12922000	106.299	16.646	210743	Asia
Czech Republic (Czechia)	5902	129	41	43892	0.112607	10708981	138.646	77240	0.00205538	43	74	10160000	15.3124	49.7334	210176	Europe
Greece	2081	93	43	43888	0.0779919	10423054	80.8616	128900	-0.00153506	46	85	27194000	22.9556	39.0747	209992	Europe
Romania	5990	282	41	43888	0.150043	19237691	83.5804	230170	-0.00384656	43	55	10926000	24.9729	45.8524	203452	Europe
Peru	6848	181	36	43897	0.163236	32971854	25.7593	1280000	0.00300465	31	79	4032000	-74.3824	-9.1528	203109	South America
Iraq	1318	72	39	43886	0.085627	40222493	92.6103	434320	0.000194767	21	73	892000	43.7435	33.0397	201345	Asia
New Zealand	1049	4	32	43889	0.100701	4822233	18.3139	263310	0.00308591	38	87	3555000	171.485	-41.8111	194682	Oceania
Kazakhstan	880	10	28	43905	0.109196	18776707	6.95511	2699700	-0.000958635	31	58	7701000	67.2915	48.1569	177846	Asia
Algeria	1825	274	33	43887	0.105516	43851044	18.4113	2381740	-0.000228045	29	73	2451000	2.61732	28.1589	176194	Africa
Qatar	2728	6	38	43891	0.112545	2881053	248.153	11610	0.0138838	32	96	2256500	51.1848	25.306	175597	Asia
Hungary	1410	99	37	43895	0.117725	9660351	106.709	90530	0.000621095	43	72	5650000	19.3956	47.1628	138398	Europe
Kuwait	1154	1	44	43885	0.0709121	4270571	239.65	17820	0.00925403	37	NA	307000	47.587	29.3343	129594	Asia
Angola	19	2	10	43912	0.0154047	32866272	26.3626	1246700	0.000195124	17	67	261000	17.5374	-12.2934	118181	Africa
Ukraine	2511	72	28	43894	0.159848	43733762	75.4915	579320	0.000228656	41	69	14230000	31.3833	48.9966	112183	Europe
Morocco	1545	111	33	43893	0.130191	36910560	82.7035	446300	-0.00139307	30	64	11349000	-8.45616	29.8376	108442	Africa
Puerto Rico	788	42	16	43918	0.0130069	2860853	322.531	8870	-0.0342506	44	NA	3797000	-66.4731	18.2281	103108	North America
Ecuador	7257	315	38	43891	0.151494	17643054	71.0382	248360	0.00206313	28	63	1608000	-78.752	-1.42382	102730	South America
Syria	25	2	7	43913	0.0690681	17500658	95.3039	183630	-0.0244214	26	6	5070000	38.5079	35.0255	98830	Asia
Slovakia	728	2	34	43897	0.0674005	5459642	113.534	48088	0.000271996	41	54	2162000	19.4791	48.7055	96083	Europe
Cuba	620	16	28	43902	0.119023	11326616	106.413	106440	-0.00127134	42	78	4594000	-79.0161	21.6229	91206.6	North America
Sudan	19	1	11	43904	0.0324803	43849260	24.8431	1765048	-0.00114027	20	35	813000	29.9405	15.9904	87671.3	Africa
Sri Lanka	199	7	29	43858	0.0157384	21413249	341.465	62710	-0.00457595	34	18	2116400	80.7011	7.61267	83856.4	Asia
Dominican Republic	2759	135	28	43892	0.131727	10847910	224.501	48320	-0.00276551	28	85	6188000	-70.5057	18.8943	75920.6	North America
Oman	546	3	32	43886	0.0805076	5106626	16.4996	309500	0.017115	31	87	2372000	56.0917	20.6052	73162.9	Asia
Kenya	191	7	23	43904	0.0598336	53771296	94.4782	569140	-0.000185973	20	28	1364000	37.7959	0.59988	72262	Africa
Ethiopia	69	3	21	43904	0.0435897	114963588	114.964	1000000	0.000260952	19	21	933000	39.6008	8.62279	72122.8	Africa
Caribbean Netherlands	0	NA	NA	NA	NA	26223	79.9482	328	NA	NA	75	128500	-69.9827	12.5209	71174	North America
Uzbekistan	796	4	26	43906	0.106986	33469203	78.677	425400	-0.000264811	28	5	2690000	63.14	41.7555	69989	Asia
Guatemala	153	2	26	43905	0.0778811	17915568	167.185	107160	-0.000514357	23	52	2113000	-90.3648	15.694	69046.8	North America
Myanmar	31	1	13	43914	0.00627923	54409800	83.2858	653290	-0.00300154	29	31	3443000	96.4884	21.1857	65264.7	Asia
Luxembourg	3270	62	34	43891	0.0951143	625978	241.69	2590	0.0155612	40	88	1046000	6.07182	49.7673	63889.7	Europe
Belarus	2226	23	26	43889	0.129717	9449323	46.569	202910	0.000923876	40	79	11060200	28.0321	53.5313	59476.1	Europe
Panama	3234	79	33	43900	0.123323	4314767	58.041	74340	0.00259574	30	68	1843000	-80.1192	8.51751	57861.9	North America
Bulgaria	661	28	34	43898	0.0483194	6948445	64.0056	108560	-0.000690802	45	76	8883000	25.2155	42.7689	56722.1	Europe
Ghana	408	8	22	43903	0.0960503	31072940	136.56	227540	-0.000321823	22	57	897000	-1.21677	7.95346	56469.2	Africa
Costa Rica	577	3	36	43897	0.0671071	5094118	99.7673	51060	0.00082448	33	8	2960000	-84.1921	9.97634	56163.3	North America
Uruguay	501	6	27	43905	0.00441506	3473730	19.8476	175020	-0.000863625	36	96	3674000	-56.0181	-32.7995	55856.8	South America
Croatia	1534	21	43	43887	0.114589	4105267	73.3607	55960	-0.00194896	44	58	15593000	16.4041	45.0805	55012.4	Europe
Lebanon	619	19	39	43883	0.0489124	6825445	667.199	10230	-0.00439708	30	78	1857000	35.8802	33.9231	51908.4	Asia
Tanzania	32	2	13	43907	-0.000324414	59734218	67.4353	885800	-0.000670905	18	37	1275000	34.8131	-6.27565	51687.8	Africa
Azerbaijan	1058	10	32	43890	0.107524	10139177	122.664	82658	0.000118353	32	56	2454000	47.546	40.2883	50798.3	Asia
Macao	0	NA	NA	NA	NA	649335	21644.5	30	0.00770019	39	NA	17255000	113.509	22.2231	50386.4	Asia
Slovenia	1188	50	38	43895	0.0502474	2078938	103.224	20140	0.00096203	45	55	3586000	14.8044	46.1155	48024.4	Europe
Lithuania	1053	23	30	43889	0.0967521	2722289	43.4357	62674	-0.0120413	45	71	2523000	23.8872	55.3261	46792.3	Europe
Serbia	3380	74	33	43897	0.146119	8737371	99.9013	87460	0.000457804	42	56	1497000	20.7896	44.2215	44407.8	Europe
Tunisia	685	28	31	43893	0.0946011	11818619	76.0725	155360	-0.000338449	33	7	7052000	9.55288	34.1196	42458.6	Africa
North Korea	0	NA	NA	NA	NA	25778816	214.092	120410	-0.000209591	35	63	5000	127.192	40.1535	40000	Asia
Jordan	381	7	26	43893	0.033584	10203134	114.926	88780	0.00100165	24	91	3843500	36.7714	31.2458	39301.9	Asia
DR Congo	234	18	20	43901	0.0698955	89561403	39.5057	2267050	0.000266421	17	46	351000	23.644	-2.87746	39241.7	Africa
Turkmenistan	0	NA	NA	NA	NA	6031200	12.8343	469930	-0.000829022	27	53	8200	59.371	39.1155	38838.3	Asia
Paraguay	134	6	28	43898	0.0400536	7132538	17.9525	397300	-0.00232119	26	62	1584000	-58.4001	-23.2282	38400.1	South America
Côte d'Ivoire	533	4	26	43902	0.121041	26378274	82.9505	318000	-0.00030328	19	51	1800000	-5.56922	7.62843	36961	Africa
Libya	25	1	9	43915	-0.0122102	6871292	3.90516	1759540	-0.000290921	29	78	34000	18.0087	27.0309	36285.5	Africa
Bolivia	300	24	29	43902	0.0853138	11673021	10.7754	1083300	-0.000814185	26	69	1134000	-64.6854	-16.7081	35546.8	South America
Cameroon	820	11	23	43897	0.121722	26545863	56.1568	472710	-0.000180819	19	56	994000	12.7396	5.6911	34415.7	Africa
Yemen	1	0	1	43931	NA	29825964	56.4918	527970	-0.00100584	20	38	366700	47.5868	15.9093	34111.7	Asia
Bahrain	1040	6	44	43885	0.0557648	1701575	2238.91	760	0.0280916	32	89	11370000	50.542	26.0421	33988.5	Asia
Latvia	630	3	36	43893	0.0717866	1886198	30.3247	62200	-0.00786609	44	69	1949000	24.9124	56.8509	30162.9	Europe
Uganda	53	0	10	43912	-0.0425641	45741007	228.923	199810	0.00368803	17	26	1402000	32.3691	1.27469	26396.9	Africa
Estonia	1304	24	37	43889	0.0728875	1326535	31.2936	42390	0.00294828	42	68	3245000	25.5425	58.6719	26268.7	Europe
Zambia	40	2	11	43909	-0.0251478	18383955	24.7299	743390	-0.000435162	18	45	1083000	27.7748	-13.4582	24387.4	Africa
Trinidad and Tobago	112	8	26	43903	0.0131136	1399488	272.805	5130	-0.000571638	36	52	395000	-61.2657	10.4573	24249.3	North America
El Salvador	118	5	17	43909	0.0692547	6486205	313.041	20720	-0.00625003	28	73	1556000	-88.8716	13.7394	24234	North America
Nepal	9	0	6	43855	0.00722151	29136808	203.256	143350	0.00143152	25	21	940000	83.9158	28.2489	23364.1	Asia
Zimbabwe	14	1	10	43911	0.0162204	14862924	38.4204	386850	-0.00786238	19	38	2423000	29.8514	-19.0042	22764.2	Africa
Papua New Guinea	2	0	2	43911	0	8947024	19.7567	452860	-8.94152e-05	22	13	179000	145.207	-6.46417	22386.7	Oceania
Cyprus	616	15	30	43900	0.0634457	1207359	130.667	9240	0.00414127	37	67	3652000	33.006	34.9167	22279.8	Asia
Honduras	393	25	29	43902	0.0704805	9904607	88.5209	111890	-0.000686549	24	57	851000	-86.6152	14.8269	21904.9	North America
Iceland	1689	8	42	43890	0.0655171	341243	3.40392	100250	0.00111358	37	94	2225000	-18.574	64.9958	21237.2	Europe
Senegal	278	2	33	43893	0.0487166	16743927	86.9679	192530	-0.00119446	19	49	1365000	-14.4735	14.3662	20355.4	Africa
Cambodia	122	0	26	43858	-0.00275021	16718965	94.7143	176520	-0.00179437	26	24	5602000	104.907	12.72	20326.9	Asia
Afghanistan	555	18	27	43886	0.0953323	38928346	59.6274	652860	-0.0016163	18	25	20000	66.0047	33.8352	19861.9	Asia
Bosnia and Herzegovina	948	37	27	43896	0.0903035	3280819	64.3298	51000	-0.00657915	43	52	923000	17.7688	44.1745	17985	Europe
Botswana	13	1	5	43922	0.0476593	2351627	4.14947	566730	0.00127571	24	73	1574000	23.7985	-22.184	16467.8	Africa
Georgia	242	3	37	43888	0.0553087	3989167	57.4063	69490	-0.00250679	38	58	6483000	43.5078	42.1686	16313.1	Asia
Gabon	49	0	12	43903	0.043896	2225734	8.63792	257670	0.00146469	23	87	269000	11.7886	-0.5866	15663.5	Africa
Laos	18	0	9	43915	-0.0353355	7275560	31.5232	230800	-0.00202101	24	36	3257000	103.738	18.5022	15654.3	Asia
Mali	105	8	14	43916	0.076017	20250833	16.5965	1220190	-0.00197523	16	44	193300	-3.54269	17.3458	14791.5	Africa
Mozambique	20	0	7	43913	0.0598861	31255435	39.746	786380	-0.000159972	18	38	1447000	35.5337	-17.2738	14708.1	Africa
Jamaica	69	3	23	43902	0.0111557	2961167	273.423	10830	-0.00382687	31	55	2353000	-77.3148	18.1569	14536.3	North America
Equatorial Guinea	18	0	12	43905	-0.00368651	1402985	50.0173	28050	0.0114043	22	73	10000	10.3414	1.70555	14374.4	Africa
Brunei	136	1	26	43900	-0.050924	437479	83.0131	5270	0	32	8	259000	114.722	4.51969	13425	Asia
South Sudan	4	0	4	43927	0	11193725	18.3218	610952	-0.0155623	19	25	5700	30.2479	7.30878	12980	Africa
Nicaragua	8	0	7	43909	0.0210045	6624554	55.0486	120340	-0.00321108	26	57	1787000	-85.0305	12.8471	12976.9	North America
Albania	433	23	34	43899	0.0484782	2877797	105.029	27400	-0.00486483	36	63	4643000	20.0498	41.1424	12920.8	Europe
Mauritius	319	9	24	43910	0.0177035	1271768	626.487	2030	0	37	41	1342000	57.5712	-20.2777	12841.6	Seven seas (open ocean)
Namibia	16	0	8	43905	0.00393738	2540905	3.08628	823290	-0.00189145	22	55	1499000	17.2096	-22.1303	12762.2	Africa
Madagascar	102	0	18	43911	0.0297562	27691018	47.5958	581795	-5.41692e-05	20	39	255000	46.7047	-19.3719	12544.9	Africa
Malta	370	3	34	43898	0.0530939	441543	1379.82	320	0.00203831	43	93	2274000	14.4052	35.9215	12158.9	Europe
Burkina Faso	484	27	24	43901	0.0616321	20903273	76.4009	273600	-0.00119598	18	31	143000	-1.75457	12.2695	12023.8	Africa
State of Palestine	0	NA	NA	NA	NA	5101414	847.411	6020	-0.0020706	21	8	621331	35.1963	31.9161	11950.8	Asia
Mongolia	16	0	10	43900	-0.0105539	3278290	2.11018	1553560	-0.000259892	28	67	469000	103.053	46.8268	11931.1	Asia
Bahamas	46	6	18	43906	0.0242529	393244	39.2851	10010	0.00254295	32	86	1439000	-76.6284	24.2904	11835.8	North America
Armenia	967	13	32	43891	0.0690999	2963243	104.083	28470	-0.00168667	35	63	1495000	44.9299	40.2895	11333.9	Asia
Chad	11	0	9	43910	-0.0055899	16425864	13.0447	1259200	0.000121759	17	23	87000	18.6449	15.3333	11241.6	Africa
North Macedonia	760	33	30	43888	0.0895706	2083374	82.608	25220	-0.000479991	39	59	631000	21.6821	41.5953	11210.2	Europe
Congo	60	5	8	43906	0.108362	5518087	16.1584	341500	-0.000724889	19	7	206000	23.644	-2.87746	10346.3	Africa
Guinea	250	0	16	43904	0.142348	13132795	53.4462	245720	-0.000304581	18	39	60000	-10.9407	10.4362	9481.68	Africa
Moldova	1560	30	34	43898	0.150098	4033963	122.799	32850	-0.000343831	38	43	145000	28.4567	47.195	9288.07	Europe
Benin	35	1	11	43907	0.0676158	12123200	107.513	112760	-0.000164973	19	48	281000	2.32785	9.64176	9243.54	Africa
Haiti	33	2	14	43910	-0.00893145	11402528	413.735	27560	-0.00306949	24	57	467000	-72.6853	18.935	8707.79	North America
Rwanda	120	0	23	43905	0.00800853	12952218	525.019	24670	-0.000694862	20	18	932000	29.9199	-1.99034	8683.79	Africa
Niger	491	11	15	43911	0.191718	24206644	19.11	1266700	0.000165244	15	17	164000	9.38546	17.4191	8077.27	Africa
Tajikistan	0	NA	NA	NA	NA	9537645	68.1455	139960	-0.00209695	22	27	431000	71.0136	38.5305	7720.13	Asia
Kyrgyzstan	377	5	19	43909	0.0938242	6524195	34.0156	191800	-0.000613102	26	36	4568000	74.5417	41.4622	7351.03	Asia
Isle of Man	226	1	20	43911	0.0928179	85033	149.181	570	NA	NA	53	135000	-4.53874	54.2242	6895.96	Europe
Monaco	92	2	27	43890	0.017689	39242	39242	1	NA	NA	NA	355000	7.40628	43.7527	6677.6	Europe
Liechtenstein	80	1	22	43895	-0.0148897	38128	238.3	160	NA	NA	15	69000	9.53574	47.1367	6380.07	Europe
Malawi	12	2	6	43924	4.90049e-16	19129952	202.906	94280	-0.000839155	18	18	837000	34.2894	-13.2181	6244.47	Africa
Guam	133	5	25	43909	0.00910363	168775	312.546	540	-0.00299807	31	95	1550000	144.768	13.4417	5762.8	Oceania
Fiji	16	0	10	43910	0.0257365	896445	49.0665	18270	-0.00691844	28	59	843000	165.452	-17.4286	5071.98	Oceania
Mauritania	7	1	6	43905	0.00210363	4649658	4.51117	1030700	0.00107535	20	57	30000	-10.3478	20.2574	5008.09	Africa
Barbados	68	4	18	43908	0.00360265	287375	668.314	430	-0.000274902	40	31	664000	-59.5598	13.1815	4879.37	North America
Cayman Islands	53	1	13	43910	0.0712426	65722	273.842	240	NA	NA	97	418000	-80.9121	19.429	4828.02	North America
French Polynesia	51	0	16	43909	-0.0258567	280908	76.7508	3660	-0.00355988	34	64	199000	-144.905	-14.7223	4718	Oceania
Togo	76	3	20	43897	0.0200016	8278724	152.21	54390	-0.000241583	19	43	496000	0.962328	8.52531	4679.8	Africa
Montenegro	263	2	25	43908	0.0379161	628066	46.6964	13450	-0.000764251	39	68	1877000	19.2388	42.7889	4672.75	Europe
Bermuda	50	3	12	43910	-0.00362331	62278	1245.56	50	NA	NA	97	270000	-64.7546	32.3137	4500	North America
Maldives	19	0	11	43898	-0.0273773	540544	1801.81	300	0.0210344	30	35	1200000	73.4571	3.72871	4449.87	Seven seas (open ocean)
Eswatini	14	0	7	43905	0.0024795	1160164	67.4514	17200	-0.00719984	21	3	921000	31.4659	-26.5225	4298.65	Africa
Somalia	21	1	8	43907	0.0662215	15893222	25.3343	627340	-0.0025168	17	47	400	45.7071	4.75063	4288.09	Africa
Sierra Leone	10	0	7	43922	0.0195253	7976983	110.515	72180	-0.000526515	19	43	55000	-11.7927	8.5633	4146.67	Africa
Suriname	10	0	5	43905	0.030662	586632	3.76046	156000	-0.00170465	29	65	278000	-55.9123	4.13055	3970.71	South America
Eritrea	34	0	11	43912	0.00021611	3546421	35.1131	101000	-0.0112389	19	63	142000	38.8462	15.3619	3945	Africa
U.S. Virgin Islands	51	1	10	43914	-0.0746122	104425	298.357	350	-0.00431889	43	96	535000	-64.803	17.955	3772	North America
Guyana	45	6	14	43903	0.0313353	786552	3.99569	196850	-0.00762823	27	27	247000	-58.982	4.79378	3442.55	South America
Liberia	48	5	11	43907	0.0784788	5057681	52.5091	96320	-0.000988595	19	53	24000	-9.32208	6.45278	3229.66	Africa
New Caledonia	18	0	9	43911	-0.0128361	285498	15.6181	18280	0.00175833	34	72	121000	165.685	-21.2999	3158	Oceania
Curaçao	14	0	9	43903	-0.000413274	164093	369.579	444	0.00313846	42	89	399000	-68.9712	12.1955	3135.42	North America
Andorra	622	28	28	43893	0.0579743	77265	164.394	470	NA	NA	88	2831000	1.56054	42.5423	3057.89	Europe
Burundi	5	0	3	43922	0.0235535	11890784	463.037	25680	0.000168282	17	14	299000	29.8751	-3.3594	2995.81	Africa
Timor-Leste	2	0	2	43912	0	1318445	88.6648	14870	-0.00408436	21	33	74000	125.844	-8.82889	2941.21	Asia
Channel Islands	0	NA	NA	NA	NA	173863	915.068	190	0.00777049	43	3	4600000	-2.57239	49.4681	2742	Europe
Faeroe Islands	184	0	19	43910	-0.139631	48863	35.0021	1396	NA	NA	43	60000	-6.88095	62.0539	2686	Europe
Greenland	11	0	7	43910	-0.0400348	56770	0.138312	410450	NA	NA	87	87515	-41.3419	74.7105	2682.77	North America
Aruba	92	0	17	43903	0.0104218	106766	593.144	180	0.00188262	41	44	107000	-69.9827	12.5209	2672.21	North America
Djibouti	187	2	18	43909	0.124487	988000	42.623	23180	0.000910931	27	79	63000	42.5607	11.7487	2600.61	Africa
Lesotho	0	NA	NA	NA	NA	2142249	70.5616	30360	-0.00468993	24	31	1137000	28.2272	-29.58	2503.31	Africa
Bhutan	5	0	5	43896	0	771608	20.2431	38117	0.000414718	28	46	255000	90.4019	27.4111	2193.34	Asia
Central African Republic	11	0	9	43906	-0.00514322	4829767	7.75268	622980	-0.00828197	18	43	120500	20.4683	6.56823	1939.67	Africa
Belize	13	2	10	43914	0.0240293	397628	17.4322	22810	0.0030179	25	46	427000	-88.7101	17.2003	1773.9	North America
Cabo Verde	8	0	7	43911	-0.0157295	555987	137.962	4030	-0.00241373	28	68	668000	-23.9599	15.9552	1773.26	Africa
Saint Lucia	15	0	7	43905	-0.0178982	183627	301.028	610	0	34	19	386000	-60.9697	13.8948	1731.67	North America
San Marino	356	27	38	43889	0.0237175	33931	565.517	60	NA	NA	97	78000	12.4592	43.9419	1627.19	Europe
Seychelles	10	0	7	43905	0.00303015	98347	213.798	460	-0.00203362	34	56	350000	55.476	-4.66099	1448.28	Seven seas (open ocean)
Gambia	9	1	5	43908	0.0663871	2416668	238.801	10120	-0.00127738	18	59	162000	-15.396	13.4497	1442.53	Africa
Antigua and Barbuda	21	2	7	43905	0.0345695	97929	222.566	440	0	34	26	247000	-61.7947	17.2775	1420.31	North America
Solomon Islands	0	NA	NA	NA	NA	686884	24.5403	27990	-0.00232936	20	23	25700	159.633	-8.92178	1252.52	Oceania
Guinea-Bissau	38	0	8	43917	0.0276174	1968001	69.9858	28120	-0.000710874	19	45	43800	-14.9497	12.0474	1216.9	Africa
Northern Mariana Islands	11	0	4	43921	0.0158327	57559	125.128	460	NA	NA	88	517000	145.62	15.8293	1190	Oceania
Comoros	0	NA	NA	NA	NA	869601	467.276	1861	-0.00229991	20	29	28000	43.6825	-11.8778	1075.72	Africa
Grenada	14	0	6	43913	-0.000410403	112523	330.95	340	-0.00177741	32	35	168000	-61.6822	12.1173	1056.59	North America
Saint Kitts & Nevis	12	0	7	43916	-0.0729129	53199	204.612	260	NA	NA	33	122000	-62.6876	17.2646	963.731	North America
Turks and Caicos	9	0	5	43915	0.0130548	38717	40.7547	950	NA	NA	89	1240000	-71.9739	21.8305	930.533	North America
British Virgin Islands	3	0	2	43917	-0.173287	30231	201.54	150	NA	NA	52	192000	-64.4715	18.5259	853.4	North America
Vanuatu	0	NA	NA	NA	NA	307145	25.1965	12190	0.000390695	21	24	109000	167.686	-16.2264	834.664	Oceania
Samoa	0	NA	NA	NA	NA	198414	70.111	2830	-0.014127	22	18	146000	-172.165	-13.7532	799.4	Oceania
St. Vincent & Grenadines	12	0	5	43903	0.0333583	110940	284.462	390	-0.00180278	33	53	76000	-61.2013	13.2247	772.204	North America
American Samoa	0	NA	NA	NA	NA	55191	275.955	200	NA	NA	88	20200	-170.718	-14.3045	638.6	Oceania
Dominica	16	0	8	43913	-0.0349025	71986	95.9813	750	NA	NA	74	72000	-61.3577	15.4395	541.581	North America
Tonga	0	NA	NA	NA	NA	105695	146.799	720	-0.00756895	22	24	62500	-174.81	-20.4284	432.197	Oceania
Saint Martin	0	NA	NA	NA	NA	38666	729.547	53	NA	NA	0	402000	-63.0571	18.0508	400	North America
Sint Maarten	50	8	9	43893	0.0659124	42876	1261.06	34	NA	NA	96	402000	-63.0571	18.0508	400	North America
Sao Tome & Principe	4	0	1	43930	NA	219159	228.291	960	-0.00766567	19	74	29000	6.7243	0.443914	362.418	Africa
Holy See	8	0	5	43897	-0.00130947	801	#DIV/0!	0	NA	NA	NA	4200000	12.4339	41.9017	355	Europe
Micronesia	0	NA	NA	NA	NA	115023	164.319	700	-0.00521635	24	21	19200	-45.6111	0.860015	347.325	Oceania
Palau	268	2	31	43896	0.0326472	18094	39.3348	460	NA	NA	NA	123000	134.408	7.28743	278.793	Oceania
Saint Barthelemy	0	NA	NA	NA	NA	9877	470.333	21	NA	NA	0	200000	-62.8407	17.8988	255	North America
Marshall Islands	0	NA	NA	NA	NA	59190	328.833	180	NA	NA	7	6800	170.34	7.00376	200.801	Oceania
Cook Islands	0	NA	NA	NA	NA	17564	73.1833	240	NA	NA	75	161326	-159.787	-21.2193	183.2	Oceania
Kiribati	0	NA	NA	NA	NA	119449	147.468	810	-0.00669742	23	57	5800	-45.6111	0.860015	180.601	Oceania
Nauru	0	NA	NA	NA	NA	10824	541.2	20	NA	NA	NA	200	166.933	-0.519126	111.708	Oceania
Anguilla	3	0	2	43917	-0.099021	15003	166.7	90	NA	NA	NA	151000	-63.065	18.224	108.9	North America
Falkland Islands	5	0	3	43925	0.274653	3480	0.285949	12170	NA	NA	66	5656	-59.3524	-51.7448	105.1	South America
Wallis & Futuna	0	NA	NA	NA	NA	11239	80.2786	140	NA	NA	0	1000	-177.348	-13.8874	60	Oceania
Saint Pierre & Miquelon	0	NA	NA	NA	NA	5794	25.1913	230	NA	NA	1	12000	-56.3032	46.9192	48.3	North America
Tuvalu	0	NA	NA	NA	NA	11792	393.067	30	NA	NA	62	2500	177.683	-7.17211	38.508	Oceania
Montserrat	9	0	4	43911	0.0195601	4992	49.92	100	NA	NA	1	9000	-62.1852	16.7394	29	North America
Saint Helena	0	NA	NA	NA	NA	6077	15.5821	390	NA	NA	27	5200	-9.54779	-12.4036	18	Seven seas (open ocean)
Niue	0	NA	NA	NA	NA	1626	6.25385	260	NA	NA	46	1600	-169.87	-19.0495	10.01	Oceania

## Sheet: Importance
X	percentage	Variable	Importance
Age	0.00390252	Cases	0.390252
Dens	0.00423127	Cases	0.423127
GDP	0.753709	Cases	75.3709
Lat	0.00320445	Cases	0.320445
Lon	0.0198634	Cases	1.98634
Mig	0.000779477	Cases	0.0779477
Time	0.00579669	Cases	0.579669
Tour	0.205284	Cases	20.5284
Urban	0.00322954	Cases	0.322954
Age	0.00460116	Deaths	0.460116
Cases	0.0951152	Deaths	9.51152
Dens	0.00288022	Deaths	0.288022
GDP	0.0214643	Deaths	2.14643
Lat	0.00619311	Deaths	0.619311
Lon	0.0295312	Deaths	2.95312
Mig	0.000288386	Deaths	0.0288386
Time	0.000440556	Deaths	0.0440556
Tour	0.836929	Deaths	83.6929
Urban	0.0025573	Deaths	0.25573
Age	0.0658221	Growth	6.58221
Dens	0.0798965	Growth	7.98965
GDP	0.160611	Growth	16.0611
Lat	0.0645871	Growth	6.45871
Lon	0.0978414	Growth	9.78414
Mig	0.0522243	Growth	5.22243
Time	0.366628	Growth	36.6628
Tour	0.0635828	Growth	6.35828
Urban	0.0488076	Growth	4.88076

## Sheet: Explanations
Sheet: COVID-19-geographic-disbtributi
Variable:	Description
DateRep	Date of first record of COVID-19
Day	Day
Month	Month
Year	Year
Cases	Number of new cases
Deaths	Number of deaths
Country	Country name
GeoId	Country dentity
Sheet: Supplement
Variable:	Description
Country	Country names
Cases	Total number of cases
Deaths	Total number of deaths
Time	Number of days since first COVID-19 case was recorded
Growth	Growth rate r
Pop2020	Population size in a given country
Dens	Population density (number of people per 1 km2) in a given country
Area	Are of the country (km2)
Mig	Net migration rate
Age	Median age of population in a country
Urban	Proportion of human population living in urban areas
GDP	Gross domestic product in mlns US dollars
Continent	Continent
Lon	Geographic longitude of the country centroid
Lat	Geographic latitude of the country centroid
Tour	Number of tourists visitng a country

## Sheet: Arkusz1
Country	Pop2020	Popul_change_proprotion	net_pop_change	Dens	Area	Mig	Age	Urban	Tour	Cases	Deaths	Time	Date	Growth	Long	Lat	continent	pop_est
Afghanistan	38928346	0.0233	886592	60	652860	-62920	18	0.25	20000	555	18	27	2020-02-25	0.0953323	66.0047	33.8352	Asia	28400000
Albania	2877797	-0.0011	-3120	105	27400	-14000	36	0.63	4643000	433	23	34	2020-03-09	0.0484782	20.0498	41.1424	Europe	3639453
Algeria	43851044	0.0185	797990	18	2381740	-10000	29	0.73	2451000	1825	274	33	2020-02-26	0.105516	2.61732	28.1589	Africa	34178188
American Samoa	55191	-0.0022	-121	276	200	NA	NA	0.88	20200	0			NA		-170.718	-14.3045	Oceania	65628
Andorra	77265	0.0016	123	164	470	NA	NA	0.88	2831000	622	28	28	2020-03-03	0.0579743	1.56054	42.5423	Europe	83888
Angola	32866272	0.0327	1040977	26	1246700	6413	17	0.67	261000	19	2	10	2020-03-22	0.0154047	17.5374	-12.2934	Africa	12799293
Anguilla	15003	0.009	134	167	90	NA	NA	NA	151000	3	0	2	2020-03-27	-0.099021	-63.065	18.224	North America	14436
Antigua and Barbuda	97929	0.0084	811	223	440	0	34	0.26	247000	21	2	7	2020-03-15	0.0345695	-61.7947	17.2775	North America	85632
Argentina	45195774	0.0093	415097	17	2736690	4800	32	0.93	6720000	2137	86	35	2020-03-04	0.121595	-65.1798	-35.3813	South America	40913584
Armenia	2963243	0.0019	5512	104	28470	-4998	35	0.63	1495000	967	13	32	2020-03-01	0.0690999	44.9299	40.2895	Asia	2967004
Aruba	106766	0.0043	452	593	180	201	41	0.44	107000	92	0	17	2020-03-13	0.0104218	-69.9827	12.5209	North America	103065
Australia	25499884	0.0118	296686	3	7682300	158246	38	0.86	8815000	6289	57	58	2020-01-25	0.0850202	134.491	-25.7329	Oceania	21262641
Austria	9006398	0.0057	51296	109	82409	65000	43	0.57	29460000	13807	337	46	2020-02-26	0.121481	14.1265	47.5855	Europe	8210281
Azerbaijan	10139177	0.0091	91459	123	82658	1200	32	0.56	2454000	1058	10	32	2020-02-29	0.107524	47.546	40.2883	Asia	8238672
Bahamas	393244	0.0097	3762	39	10010	1000	32	0.86	1439000	46	6	18	2020-03-16	0.0242529	-76.6284	24.2904	North America	309156
Bahrain	1701575	0.0368	60403	2239	760	47800	32	0.89	11370000	1040	6	44	2020-02-24	0.0557648	50.542	26.0421	Asia	727785
Bangladesh	164689383	0.0101	1643222	1265	130170	-369501	28	0.39	125000	482	29	23	2020-03-09	0.102448	90.2381	23.8673	Asia	156050883
Barbados	287375	0.0012	350	668	430	-79	40	0.31	664000	68	4	18	2020-03-18	0.00360265	-59.5598	13.1815	North America	284589
Belarus	9449323	-0.0003	-3088	47	202910	8730	40	0.79	11060200	2226	23	26	2020-02-28	0.129717	28.0321	53.5313	Europe	9648533
Belgium	11589623	0.0044	50295	383	30280	48000	42	0.98	8385000	28018	3346	43	2020-02-04	0.135205	4.64065	50.6398	Europe	10414336
Belize	397628	0.0186	7275	17	22810	1200	25	0.46	427000	13	2	10	2020-03-24	0.0240293	-88.7101	17.2003	North America	307899
Benin	12123200	0.0273	322049	108	112760	-2000	19	0.48	281000	35	1	11	2020-03-17	0.0676158	2.32785	9.64176	Africa	8791832
Bermuda	62278	-0.0036	-228	1246	50	NA	NA	0.97	270000	50	3	12	2020-03-20	-0.00362331	-64.7546	32.3137	North America	67837
Bhutan	771608	0.0112	8516	20	38117	320	28	0.46	255000	5	0	5	2020-03-06	0	90.4019	27.4111	Asia	691141
Bolivia	11673021	0.0139	159921	11	1083300	-9504	26	0.69	1134000	300	24	29	2020-03-12	0.0853138	-64.6854	-16.7081	South America	9775246
Bosnia and Herzegovina	3280819	-0.0061	-20181	64	51000	-21585	43	0.52	923000	948	37	27	2020-03-06	0.0903035	17.7688	44.1745	Europe	4613414
Botswana	2351627	0.0208	47930	4	566730	3000	24	0.73	1574000	13	1	5	2020-04-01	0.0476593	23.7985	-22.184	Africa	1990876
Brazil	212559417	0.0072	1509890	25	8358140	21200	33	0.88	6589000	20727	1124	39	2020-02-26	0.177335	-53.0978	-10.7878	South America	198739269
British Virgin Islands	30231	0.0067	201	202	150	NA	NA	0.52	192000	3	0	2	2020-03-27	-0.173287	-64.4715	18.5259	North America	24491
Brunei	437479	0.0097	4194	83	5270	0	32	0.08	259000	136	1	26	2020-03-10	-0.050924	114.722	4.51969	Asia	388190
Bulgaria	6948445	-0.0074	-51674	64	108560	-4800	45	0.76	8883000	661	28	34	2020-03-08	0.0483194	25.2155	42.7689	Europe	7204687
Burkina Faso	20903273	0.0286	581895	76	273600	-25000	18	0.31	143000	484	27	24	2020-03-11	0.0616321	-1.75457	12.2695	Africa	15746232
Burundi	11890784	0.0312	360204	463	25680	2001	17	0.14	299000	5	0	3	2020-04-01	0.0235535	29.8751	-3.3594	Africa	8988091
Cabo Verde	555987	0.011	6052	138	4030	-1342	28	0.68	668000	8	0	7	2020-03-21	-0.0157295	-23.9599	15.9552	Africa	429474
Cambodia	16718965	0.0141	232423	95	176520	-30000	26	0.24	5602000	122	0	26	2020-01-28	-0.00275021	104.907	12.72	Asia	14494293
Cameroon	26545863	0.0259	669483	56	472710	-4800	19	0.56	994000	820	11	23	2020-03-07	0.121722	12.7396	5.6911	Africa	18879301
Canada	37742154	0.0089	331107	4	9093510	242032	41	0.81	20798000	23301	653	55	2020-01-26	0.12598	-98.3078	61.3621	North America	33487208
Caribbean Netherlands	26223	0.0094	244	80	328	NA	NA	0.75	128500	0			NA		-69.9827	12.5209	North America	103065
Cayman Islands	65722	0.0119	774	274	240	NA	NA	0.97	418000	53	1	13	2020-03-20	0.0712426	-80.9121	19.429	North America	49035
Central African Republic	4829767	0.0178	84582	8	622980	-40000	18	0.43	120500	11	0	9	2020-03-16	-0.00514322	20.4683	6.56823	Africa	4511488
Chad	16425864	0.03	478988	13	1259200	2000	17	0.23	87000	11	0	9	2020-03-20	-0.0055899	18.6449	15.3333	Africa	10329208
Channel Islands	173863	0.0093	1604	915	190	1351	43	0.03	4600000	0			NA		-2.57239	49.4681	Europe	68633
Chile	19116201	0.0087	164163	26	743532	111708	35	0.85	6450000	6927	73	39	2020-03-04	0.162984	-71.3826	-37.7307	South America	16601707
China	1439323776	0.0039	5540090	153	9388211	-348399	38	0.61	60740000	83097	3341	90	2019-12-31	-0.024778	103.819	36.5618	Asia	1338612970
Colombia	50882891	0.0108	543448	46	1109500	204796	31	0.08	4113000	2709	100	33	2020-03-07	0.12746	-73.0811	3.91383	South America	45644023
Comoros	869601	0.022	18715	467	1861	-2000	20	0.29	28000	0			NA		43.6825	-11.8778	Africa	752438
Congo	5518087	0.0256	137579	16	341500	-4000	19	0.07	206000	60	5	8	2020-03-16	0.108362	23.644	-2.87746	Africa	68692542
Cook Islands	17564	0.0009	16	73	240	NA	NA	0.75	161326	0			NA		-159.787	-21.2193	Oceania	11870
Costa Rica	5094118	0.0092	46557	100	51060	4200	33	0.08	2960000	577	3	36	2020-03-07	0.0671071	-84.1921	9.97634	North America	4253877
Côte d'Ivoire	26378274	0.0257	661730	83	318000	-8000	19	0.51	1800000	533	4	26	2020-03-12	0.121041	-5.56922	7.62843	Africa	20617068
Croatia	4105267	-0.0061	-25037	73	55960	-8001	44	0.58	15593000	1534	21	43	2020-02-26	0.114589	16.4041	45.0805	Europe	4489409
Cuba	11326616	-0.0006	-6867	106	106440	-14400	42	0.78	4594000	620	16	28	2020-03-12	0.119023	-79.0161	21.6229	North America	11451652
Curaçao	164093	0.0041	669	370	444	515	42	0.89	399000	14	0	9	2020-03-13	-0.000413274	-68.9712	12.1955	North America	141766
Cyprus	1207359	0.0073	8784	131	9240	5000	37	0.67	3652000	616	15	30	2020-03-10	0.0634457	33.006	34.9167	Asia	531640
Czech Republic (Czechia)	10708981	0.0018	19772	139	77240	22011	43	0.74	10160000	5902	129	41	2020-03-02	0.112607	15.3124	49.7334	Europe	10211904
Denmark	5792202	0.0035	20326	137	42430	15200	42	0.88	11743000	5996	260	45	2020-02-27	0.12518	10.028	55.9813	Europe	5500510
Djibouti	988000	0.0148	14440	43	23180	900	27	0.79	63000	187	2	18	2020-03-19	0.124487	42.5607	11.7487	Africa	516055
Dominica	71986	0.0025	178	96	750	NA	NA	0.74	72000	16	0	8	2020-03-23	-0.0349025	-61.3577	15.4395	North America	72660
Dominican Republic	10847910	0.0101	108952	225	48320	-30000	28	0.85	6188000	2759	135	28	2020-03-02	0.131727	-70.5057	18.8943	North America	9650054
DR Congo	89561403	0.0319	2770836	40	2267050	23861	17	0.46	351000	234	18	20	2020-03-11	0.0698955	23.644	-2.87746	Africa	68692542
Ecuador	17643054	0.0155	269392	71	248360	36400	28	0.63	1608000	7257	315	38	2020-03-01	0.151494	-78.752	-1.42382	South America	14573101
Egypt	102334404	0.0194	1946331	103	995450	-38033	25	0.43	8157000	1939	146	37	2020-02-15	0.0917098	29.8619	26.4959	Africa	83082869
El Salvador	6486205	0.0051	32652	313	20720	-40539	28	0.73	1556000	118	5	17	2020-03-19	0.0692547	-88.8716	13.7394	North America	7185218
Equatorial Guinea	1402985	0.0347	46999	50	28050	16000	22	0.73	10000	18	0	12	2020-03-15	-0.00368651	10.3414	1.70555	Africa	650702
Eritrea	3546421	0.0141	49304	35	101000	-39858	19	0.63	142000	34	0	11	2020-03-22	0.00021611	38.8462	15.3619	Africa	5647168
Estonia	1326535	0.0007	887	31	42390	3911	42	0.68	3245000	1304	24	37	2020-02-28	0.0728875	25.5425	58.6719	Europe	1299371
Eswatini	1160164	0.0105	12034	67	17200	-8353	21	0.03	921000	14	0	7	2020-03-15	0.0024795	31.4659	-26.5225	Africa
Ethiopia	114963588	0.0257	2884858	115	1000000	30000	19	0.21	933000	69	3	21	2020-03-14	0.0435897	39.6008	8.62279	Africa	85237338
Faeroe Islands	48863	0.0038	185	35	1396	NA	NA	0.43	60000	184	0	19	2020-03-20	-0.139631	-6.88095	62.0539	Europe	48856
Falkland Islands	3480	0.0305	103	0	12170	NA	NA	0.66	5656	5	0	3	2020-04-04	0.274653	-59.3524	-51.7448	South America	3140
Fiji	896445	0.0073	6492	49	18270	-6202	28	0.59	843000	16	0	10	2020-03-20	0.0257365	165.452	-17.4286	Oceania	944720
Finland	5540720	0.0015	8564	18	303890	14000	43	0.86	3180000	2905	47	39	2020-01-30	0.0923607	26.2747	64.4988	Europe	5250275
France	65273511	0.0022	143783	119	547557	36527	42	0.82	86861000	93790	13831	53	2020-01-25	0.131062	-2.76173	42.1734	Europe	64057792
French Guiana	298682	0.027	7850	4	82200	1200	25	0.87	185000	0			NA		-53.1258	3.93389	South America
French Polynesia	280908	0.0058	1621	77	3660	-1000	34	0.64	199000	51	0	16	2020-03-19	-0.0258567	-144.905	-14.7223	Oceania	287032
Gabon	2225734	0.0245	53155	9	257670	3260	23	0.87	269000	49	0	12	2020-03-13	0.043896	11.7886	-0.5866	Africa	1514993
Gambia	2416668	0.0294	68962	239	10120	-3087	18	0.59	162000	9	1	5	2020-03-18	0.0663871	-15.396	13.4497	Africa	1782893
Georgia	3989167	-0.0019	-7598	57	69490	-10000	38	0.58	6483000	242	3	37	2020-02-27	0.0553087	43.5078	42.1686	Asia	4615807
Germany	83783942	0.0032	266897	240	348560	543822	46	0.76	37452000	120479	2673	57	2020-01-28	0.139941	10.3858	51.107	Europe	82329758
Ghana	31072940	0.0215	655084	137	227540	-10000	22	0.57	897000	408	8	22	2020-03-13	0.0960503	-1.21677	7.95346	Africa	23832495
Gibraltar	33691	-0.0003	-10	3369	10	NA	NA	#VALUE!	11000000	129	0	18	2020-03-20	-0.0420436	-5.35358	36.1408	Europe
Greece	10423054	-0.0048	-50401	81	128900	-16000	46	0.85	27194000	2081	93	43	2020-02-27	0.0779919	22.9556	39.0747	Europe	10737428
Greenland	56770	0.0017	98	0	410450	NA	NA	0.87	87515	11	0	7	2020-03-20	-0.0400348	-41.3419	74.7105	North America	57600
Grenada	112523	0.0046	520	331	340	-200	32	0.35	168000	14	0	6	2020-03-23	-0.000410403	-61.6822	12.1173	North America	90739
Guadeloupe	400124	0.0002	68	237	1690	-1440	44	NA	650000	0			NA		-61.551	16.265	North America
Guam	168775	0.0089	1481	313	540	-506	31	0.95	1550000	133	5	25	2020-03-19	0.00910363	144.768	13.4417	Oceania	178430
Guatemala	17915568	0.019	334096	167	107160	-9215	23	0.52	2113000	153	2	26	2020-03-15	0.0778811	-90.3648	15.694	North America	13276517
Guinea	13132795	0.0283	361549	53	245720	-4000	18	0.39	60000	250	0	16	2020-03-14	0.142348	-10.9407	10.4362	Africa	10057975
Guinea-Bissau	1968001	0.0245	47079	70	28120	-1399	19	0.45	43800	38	0	8	2020-03-27	0.0276174	-14.9497	12.0474	Africa	1533964
Guyana	786552	0.0048	3786	4	196850	-6000	27	0.27	247000	45	6	14	2020-03-13	0.0313353	-58.982	4.79378	South America	772298
Haiti	11402528	0.0124	139451	414	27560	-35000	24	0.57	467000	33	2	14	2020-03-20	-0.00893145	-72.6853	18.935	North America	9035536
Holy See	801	0.0025	2	2003	0	NA	NA	NA	4200000	8	0	5	2020-03-07	-0.00130947	12.4339	41.9017	Europe	832
Honduras	9904607	0.0163	158490	89	111890	-6800	24	0.57	851000	393	25	29	2020-03-12	0.0704805	-86.6152	14.8269	North America	7792854
Hong Kong	7496981	0.0082	60827	7140	1050	29308	45	NA	27884000	0			NA		114.114	22.3983	Asia	7061200
Hungary	9660351	-0.0025	-24328	107	90530	6000	43	0.72	5650000	1410	99	37	2020-03-05	0.117725	19.3956	47.1628	Europe	9905596
Iceland	341243	0.0065	2212	3	100250	380	37	0.94	2225000	1689	8	42	2020-02-29	0.0655171	-18.574	64.9958	Europe	306694
India	1380004385	0.0099	13586631	464	2973190	-532687	28	0.35	15543000	8356	273	43	2020-01-30	0.115819	79.612	22.8858	Asia	1166079220
Indonesia	273523615	0.0107	2898047	151	1811570	-98955	30	0.56	14040000	3842	327	34	2020-03-02	0.11527	117.24	-2.21505	Asia	240271522
Iran	83992949	0.013	1079043	52	1628550	-55000	32	0.76	4867000	70029	4357	52	2020-02-20	0.101593	54.2741	32.575	Asia	66429284
Iraq	40222493	0.0232	912710	93	434320	7834	21	0.73	892000	1318	72	39	2020-02-25	0.085627	43.7435	33.0397	Asia	31129225
Ireland	4937786	0.0113	55291	72	68890	23604	38	0.63	10338000	8928	320	40	2020-03-01	0.154294	-8.13794	53.1754	Europe	4203200
Isle of Man	85033	0.0053	449	149	570	NA	NA	0.53	135000	226	1	20	2020-03-21	0.0928179	-4.53874	54.2242	Europe	76512
Israel	8655535	0.016	136158	400	21640	10000	30	0.93	3613000	10743	101	43	2020-02-22	0.146146	35.0044	31.4611	Asia	7233701
Italy	60461826	-0.0015	-88249	206	294140	148943	47	0.69	58253000	152271	19470	52	2020-01-31	0.0953932	12.07	42.7966	Europe	58126212
Jamaica	2961167	0.0044	12888	273	10830	-11332	31	0.55	2353000	69	3	23	2020-03-12	0.0111557	-77.3148	18.1569	North America	2825928
Japan	126476461	-0.003	-383840	347	364555	71560	48	0.92	28691000	6748	98	67	2020-01-15	0.07128	138.031	37.5923	Asia	127078679
Jordan	10203134	0.01	101440	115	88780	10220	24	0.91	3843500	381	7	26	2020-03-03	0.033584	36.7714	31.2458	Asia	6342948
Kazakhstan	18776707	0.0121	225280	7	2699700	-18000	31	0.58	7701000	880	10	28	2020-03-15	0.109196	67.2915	48.1569	Asia	15399437
Kenya	53771296	0.0228	1197323	94	569140	-10000	20	0.28	1364000	191	7	23	2020-03-14	0.0598336	37.7959	0.59988	Africa	39002772
Kiribati	119449	0.0157	1843	147	810	-800	23	0.57	5800	0			NA		-45.6111	0.860015	Oceania	112850
Kuwait	4270571	0.0151	63488	240	17820	39520	37	NA	307000	1154	1	44	2020-02-24	0.0709121	47.587	29.3343	Asia	2691158
Kyrgyzstan	6524195	0.0169	108345	34	191800	-4000	26	0.36	4568000	377	5	19	2020-03-19	0.0938242	74.5417	41.4622	Asia	5431747
Laos	7275560	0.0148	106105	32	230800	-14704	24	0.36	3257000	18	0	9	2020-03-25	-0.0353355	103.738	18.5022	Asia	6834942
Latvia	1886198	-0.0108	-20545	30	62200	-14837	44	0.69	1949000	630	3	36	2020-03-03	0.0717866	24.9124	56.8509	Europe	2231503
Lebanon	6825445	-0.0044	-30268	667	10230	-30012	30	0.78	1857000	619	19	39	2020-02-22	0.0489124	35.8802	33.9231	Asia	4017095
Lesotho	2142249	0.008	16981	71	30360	-10047	24	0.31	1137000	0			NA		28.2272	-29.58	Africa	2130819
Liberia	5057681	0.0244	120307	53	96320	-5000	19	0.53	24000	48	5	11	2020-03-17	0.0784788	-9.32208	6.45278	Africa	3441790
Libya	6871292	0.0138	93840	4	1759540	-1999	29	0.78	34000	25	1	9	2020-03-25	-0.0122102	18.0087	27.0309	Africa	6310434
Liechtenstein	38128	0.0029	109	238	160	NA	NA	0.15	69000	80	1	22	2020-03-05	-0.0148897	9.53574	47.1367	Europe	34761
Lithuania	2722289	-0.0135	-37338	43	62674	-32780	45	0.71	2523000	1053	23	30	2020-02-28	0.0967521	23.8872	55.3261	Europe	3555179
Luxembourg	625978	0.0166	10249	242	2590	9741	40	0.88	1046000	3270	62	34	2020-03-01	0.0951143	6.07182	49.7673	Europe	491775
Macao	649335	0.0139	8890	21645	30	5000	39	NA	17255000	0			NA		113.509	22.2231	Asia	559846
Madagascar	27691018	0.0268	721711	48	581795	-1500	20	0.39	255000	102	0	18	2020-03-21	0.0297562	46.7047	-19.3719	Africa	20653556
Malawi	19129952	0.0269	501205	203	94280	-16053	18	0.18	837000	12	2	6	2020-04-03	4.90049e-16	34.2894	-13.2181	Africa	14268711
Malaysia	32365999	0.013	416222	99	328550	50000	30	0.78	25948000	4530	73	54	2020-01-25	0.0822166	109.698	3.78987	Asia	25715819
Maldives	540544	0.0181	9591	1802	300	11370	30	0.35	1200000	19	0	11	2020-03-08	-0.0273773	73.4571	3.72871	Seven seas (open ocean)	396334
Mali	20250833	0.0302	592802	17	1220190	-40000	16	0.44	193300	105	8	14	2020-03-26	0.076017	-3.54269	17.3458	Africa	12666987
Malta	441543	0.0027	1171	1380	320	900	43	0.93	2274000	370	3	34	2020-03-08	0.0530939	14.4052	35.9215	Europe	405165
Marshall Islands	59190	0.0068	399	329	180	NA	NA	0.07	6800	0			NA		170.34	7.00376	Oceania	64522
Martinique	375265	-0.0008	-289	354	1060	-960	47	0.92	1040000	0			NA		-61.0242	14.6415	North America
Mauritania	4649658	0.0274	123962	5	1030700	5000	20	0.57	30000	7	1	6	2020-03-15	0.00210363	-10.3478	20.2574	Africa	3129486
Mauritius	1271768	0.0017	2100	626	2030	0	37	0.41	1342000	319	9	24	2020-03-20	0.0177035	57.5712	-20.2777	Seven seas (open ocean)	1284264
Mayotte	272815	0.025	6665	728	375	0	20	0.46	33000	0			NA		45.1662	-12.8275	Africa
Mexico	128932753	0.0106	1357224	66	1943950	-60000	29	0.84	39291000	4219	273	36	2020-02-29	0.140746	-102.523	23.9475	North America	111211789
Micronesia	115023	0.0106	1208	164	700	-600	24	0.21	19200	0			NA		-45.6111	0.860015	Oceania	112850
Moldova	4033963	-0.0023	-9300	123	32850	-1387	38	0.43	145000	1560	30	34	2020-03-08	0.150098	28.4567	47.195	Europe	4320748
Monaco	39242	0.0071	278	26337	1	NA	NA	NA	355000	92	2	27	2020-02-29	0.017689	7.40628	43.7527	Europe	32965
Mongolia	3278290	0.0165	53123	2	1553560	-852	28	0.67	469000	16	0	10	2020-03-10	-0.0105539	103.053	46.8268	Asia	3041142
Montenegro	628066	0.0001	79	47	13450	-480	39	0.68	1877000	263	2	25	2020-03-18	0.0379161	19.2388	42.7889	Europe	672180
Montserrat	4992	0.0006	3	50	100	NA	NA	0.01	9000	9	0	4	2020-03-21	0.0195601	-62.1852	16.7394	North America	5097
Morocco	36910560	0.012	438791	83	446300	-51419	30	0.64	11349000	1545	111	33	2020-03-03	0.130191	-8.45616	29.8376	Africa	34859364
Mozambique	31255435	0.0293	889399	40	786380	-5000	18	0.38	1447000	20	0	7	2020-03-23	0.0598861	35.5337	-17.2738	Africa	21669278
Myanmar	54409800	0.0067	364380	83	653290	-163313	29	0.31	3443000	31	1	13	2020-03-24	0.00627923	96.4884	21.1857	Asia	48137741
Namibia	2540905	0.0186	46375	3	823290	-4806	22	0.55	1499000	16	0	8	2020-03-15	0.00393738	17.2096	-22.1303	Africa	2108665
Nauru	10824	0.0063	68	541	20	NA	NA	NA	200	0			NA		166.933	-0.519126	Oceania	14019
Nepal	29136808	0.0185	528098	203	143350	41710	25	0.21	940000	9	0	6	2020-01-25	0.00722151	83.9158	28.2489	Asia	28563377
Netherlands	17134872	0.0022	37742	508	33720	16000	43	0.92	17924000	24413	2643	45	2020-02-28	0.13873	5.28145	52.1008	Europe	16715999
New Caledonia	285498	0.0097	2748	16	18280	502	34	0.72	121000	18	0	9	2020-03-21	-0.0128361	165.685	-21.2999	Oceania	227436
New Zealand	4822233	0.0082	39170	18	263310	14881	38	0.87	3555000	1049	4	32	2020-02-28	0.100701	171.485	-41.8111	Oceania	4213418
Nicaragua	6624554	0.0121	79052	55	120340	-21272	26	0.57	1787000	8	0	7	2020-03-19	0.0210045	-85.0305	12.8471	North America	5891199
Niger	24206644	0.0384	895929	19	1266700	4000	15	0.17	164000	491	11	15	2020-03-21	0.191718	9.38546	17.4191	Africa	15306252
Nigeria	206139589	0.0258	5175990	226	910770	-60000	18	0.52	1889000	318	10	25	2020-02-28	0.0750129	8.08944	9.59411	Africa	149229090
Niue	1626	0.0068	11	6	260	NA	NA	0.46	1600	0			NA		-169.87	-19.0495	Oceania	1398
North Korea	25778816	0.0044	112655	214	120410	-5403	35	0.63	5000	0			NA		127.192	40.1535	Asia	22665345
North Macedonia	2083374	0	-85	83	25220	-1000	39	0.59	631000	760	33	30	2020-02-27	0.0895706	21.6821	41.5953	Europe	2066718
Northern Mariana Islands	57559	0.006	343	125	460	NA	NA	0.88	517000	11	0	4	2020-03-31	0.0158327	145.62	15.8293	Oceania	88662
Norway	5421241	0.0079	42384	15	365268	28000	40	0.83	6252000	6320	98	45	2020-02-27	0.0839354	15.3483	68.7502	Europe	4676305
Oman	5106626	0.0265	131640	16	309500	87400	31	0.87	2372000	546	3	32	2020-02-25	0.0805076	56.0917	20.6052	Asia	3418085
Pakistan	220892340	0.02	4327022	287	770880	-233379	23	0.35	966000	5038	86	32	2020-02-27	0.143987	69.3396	29.9498	Asia	176242949
Palau	18094	0.0048	86	39	460	NA	NA	NA	123000	268	2	31	2020-03-06	0.0326472	134.408	7.28743	Oceania	20796
Panama	4314767	0.0161	68328	58	74340	11200	30	0.68	1843000	3234	79	33	2020-03-10	0.123323	-80.1192	8.51751	North America	3360474
Papua New Guinea	8947024	0.0195	170915	20	452860	-800	22	0.13	179000	2	0	2	2020-03-21	0	145.207	-6.46417	Oceania	6057263
Paraguay	7132538	0.0125	87902	18	397300	-16556	26	0.62	1584000	134	6	28	2020-03-08	0.0400536	-58.4001	-23.2282	South America	6995655
Peru	32971854	0.0142	461401	26	1280000	99069	31	0.79	4032000	6848	181	36	2020-03-07	0.163236	-74.3824	-9.1528	South America	29546963
Philippines	109581078	0.0135	1464463	368	298170	-67152	26	0.47	6621000	4428	247	35	2020-01-30	0.0958321	122.884	11.7754	Asia	97976603
Poland	37846611	-0.0011	-41157	124	306230	-29395	42	0.06	18258000	6356	208	38	2020-03-04	0.145296	19.3901	52.1276	Europe	38482919
Portugal	10196709	-0.0029	-29478	111	91590	-6000	46	0.66	15432000	15987	470	41	2020-03-03	0.166276	-8.50104	39.5955	Europe	10707924
Puerto Rico	2860853	-0.0247	-72555	323	8870	-97986	44	NA	3797000	788	42	16	2020-03-28	0.0130069	-66.4731	18.2281	North America	3971020
Qatar	2881053	0.0173	48986	248	11610	40000	32	0.96	2256500	2728	6	38	2020-03-01	0.112545	51.1848	25.306	Asia	833285
Réunion	895312	0.0072	6385	358	2500	-1256	36	0.01	574000	0			NA		55.5364	-21.1151	Africa
Romania	19237691	-0.0066	-126866	84	230170	-73999	43	0.55	10926000	5990	282	41	2020-02-27	0.150043	24.9729	45.8524	Europe	22215421
Russia	145934462	0.0004	62206	9	16376870	182456	40	0.74	24390000	13584	106	35	2020-02-01	0.141	96.6866	61.9805	Europe	140041247
Rwanda	12952218	0.0258	325268	525	24670	-9000	20	0.18	932000	120	0	23	2020-03-15	0.00800853	29.9199	-1.99034	Africa	10473282
Saint Barthelemy	9877	0.003	30	470	21	NA	NA	0	200000	0			NA		-62.8407	17.8988	North America	7448
Saint Helena	6077	0.003	18	16	390	NA	NA	0.27	5200	0			NA		-9.54779	-12.4036	Seven seas (open ocean)	7637
Saint Kitts & Nevis	53199	0.0071	376	205	260	NA	NA	0.33	122000	12	0	7	2020-03-26	-0.0729129	-62.6876	17.2646	North America	40131
Saint Lucia	183627	0.0046	837	301	610	0	34	0.19	386000	15	0	7	2020-03-15	-0.0178982	-60.9697	13.8948	North America	160267
Saint Martin	38666	0.0175	664	730	53	NA	NA	0	402000	0			NA		-63.0571	18.0508	North America	37429
Saint Pierre & Miquelon	5794	-0.0048	-28	25	230	NA	NA	0.01	12000	0			NA		-56.3032	46.9192	North America	7051
Samoa	198414	0.0067	1317	70	2830	-2803	22	0.18	146000	0			NA		-172.165	-13.7532	Oceania	219998
San Marino	33931	0.0021	71	566	60	NA	NA	0.97	78000	356	27	38	2020-02-28	0.0237175	12.4592	43.9419	Europe	30324
Sao Tome & Principe	219159	0.0191	4103	228	960	-1680	19	0.74	29000	4	0	1	2020-04-09	NA	6.7243	0.443914	Africa	212679
Saudi Arabia	34813871	0.0159	545343	16	2149690	134979	32	0.84	16109000	4033	52	35	2020-03-03	0.127024	44.5369	24.1225	Asia	28686633
Senegal	16743927	0.0275	447563	87	192530	-20000	19	0.49	1365000	278	2	33	2020-03-03	0.0487166	-14.4735	14.3662	Africa	13711597
Serbia	8737371	-0.004	-34864	100	87460	4000	42	0.56	1497000	3380	74	33	2020-03-07	0.146119	20.7896	44.2215	Europe	7379339
Seychelles	98347	0.0062	608	214	460	-200	34	0.56	350000	10	0	7	2020-03-15	0.00303015	55.476	-4.66099	Seven seas (open ocean)	87476
Sierra Leone	7976983	0.021	163768	111	72180	-4200	19	0.43	55000	10	0	7	2020-04-01	0.0195253	-11.7927	8.5633	Africa	6440053
Singapore	5850342	0.0079	46005	8358	700	27028	42	NA	13903000	2299	8	73	2020-01-24	0.0599096	103.817	1.35876	Asia	4657542
Sint Maarten	42876	0.0115	488	1261	34	NA	NA	0.96	402000	50	8	9	2020-03-03	0.0659124	-63.0571	18.0508	North America	37429
Slovakia	5459642	0.0005	2629	114	48088	1485	41	0.54	2162000	728	2	34	2020-03-07	0.0674005	19.4791	48.7055	Europe	5463046
Slovenia	2078938	0.0001	284	103	20140	2000	45	0.55	3586000	1188	50	38	2020-03-05	0.0502474	14.8044	46.1155	Europe	2005692
Solomon Islands	686884	0.0255	17061	25	27990	-1600	20	0.23	25700	0			NA		159.633	-8.92178	Oceania	595613
Somalia	15893222	0.0292	450317	25	627340	-40000	17	0.47	400	21	1	8	2020-03-17	0.0662215	45.7071	4.75063	Africa	9832017
South Africa	59308690	0.0128	750420	49	1213090	145405	28	0.67	10285000	2028	25	35	2020-03-06	0.096549	25.0839	-29.0003	Africa	49052489
South Korea	51269185	0.0009	43877	527	97230	11731	44	0.82	13336000	10512	214	69	2020-01-20	0.0577192	127.839	36.3852	Asia	48508972
South Sudan	11193725	0.0119	131612	18	610952	-174200	19	0.25	5700	4	0	4	2020-04-06	0	30.2479	7.30878	Africa	10625176
Spain	46754778	0.0004	18002	94	498800	40000	45	0.08	81786000	161852	16353	50	2020-02-01	0.161821	-3.64755	40.2445	Europe	40525002
Sri Lanka	21413249	0.0042	89516	341	62710	-97986	34	0.18	2116400	199	7	29	2020-01-28	0.0157384	80.7011	7.61267	Asia	21324791
St. Vincent & Grenadines	110940	0.0032	351	284	390	-200	33	0.53	76000	12	0	5	2020-03-13	0.0333583	-61.2013	13.2247	North America	104574
State of Palestine	5101414	0.0241	119994	847	6020	-10563	21	0.08	621331	0			NA		35.1963	31.9161	Asia	4119083
Sudan	43849260	0.0242	1036022	25	1765048	-50000	20	0.35	813000	19	1	11	2020-03-14	0.0324803	29.9405	15.9904	Africa	25946220
Suriname	586632	0.009	5260	4	156000	-1000	29	0.65	278000	10	0	5	2020-03-15	0.030662	-55.9123	4.13055	South America	481267
Sweden	10099265	0.0063	62886	25	410340	40000	41	0.88	7054000	10151	887	47	2020-02-01	0.116514	16.7456	62.7797	Europe	9059651
Switzerland	8654622	0.0074	63257	219	39516	52000	43	0.74	9889000	24820	830	45	2020-02-26	0.123252	8.20867	46.7979	Europe	7604467
Syria	17500658	0.0252	430523	95	183630	-427391	26	0.06	5070000	25	2	7	2020-03-23	0.0690681	38.5079	35.0255	Asia	20178485
Taiwan	23816775	0.0018	42899	673	35410	30001	42	0.79	10700000	385	6	52	2020-01-21	0.033214	120.954	23.754	Asia	22974347
Tajikistan	9537645	0.0232	216627	68	139960	-20000	22	0.27	431000	0			NA		71.0136	38.5305	Asia	7349145
Tanzania	59734218	0.0298	1728755	67	885800	-40076	18	0.37	1275000	32	2	13	2020-03-17	-0.000324414	34.8131	-6.27565	Africa	41048532
Thailand	69799978	0.0025	174396	137	510890	19444	40	0.51	35592000	2551	37	45	2020-01-13	0.0589973	101.003	15.1182	Asia	65905410
Timor-Leste	1318445	0.0196	25326	89	14870	-5385	21	0.33	74000	2	0	2	2020-03-22	0	125.844	-8.82889	Asia	1131612
Togo	8278724	0.0243	196358	152	54390	-2000	19	0.43	496000	76	3	20	2020-03-07	0.0200016	0.962328	8.52531	Africa	6019877
Tokelau	1357	0.0127	17	136	10	NA	NA	0	1000	0			NA		-171.848	-9.2002	Oceania
Tonga	105695	0.0115	1201	147	720	-800	22	0.24	62500	0			NA		-174.81	-20.4284	Oceania	120898
Trinidad and Tobago	1399488	0.0032	4515	273	5130	-800	36	0.52	395000	112	8	26	2020-03-13	0.0131136	-61.2657	10.4573	North America	1310000
Tunisia	11818619	0.0106	123900	76	155360	-4000	33	0.07	7052000	685	28	31	2020-03-03	0.0946011	9.55288	34.1196	Africa	10486339
Turkey	84339067	0.0109	909452	110	769630	283922	32	0.76	37601000	52167	1101	30	2020-03-12	0.235138	35.169	39.0616	Asia	76805524
Turkmenistan	6031200	0.015	89111	13	469930	-5000	27	0.53	8200	0			NA		59.371	39.1155	Asia	4884887
Turks and Caicos	38717	0.0138	526	41	950	NA	NA	0.89	1240000	9	0	5	2020-03-25	0.0130548	-71.9739	21.8305	North America	22942
Tuvalu	11792	0.0125	146	393	30	NA	NA	0.62	2500	0			NA		177.683	-7.17211	Oceania
U.S. Virgin Islands	104425	-0.0015	-153	298	350	-451	43	0.96	535000	51	1	10	2020-03-24	-0.0746122	-64.803	17.955	North America	109825
Uganda	45741007	0.0332	1471413	229	199810	168694	17	0.26	1402000	53	0	10	2020-03-22	-0.0425641	32.3691	1.27469	Africa	32369558
Ukraine	43733762	-0.0059	-259876	75	579320	10000	41	0.69	14230000	2511	72	28	2020-03-04	0.159848	31.3833	48.9966	Europe	45700395
United Arab Emirates	9890402	0.0123	119873	118	83600	40000	33	0.86	7126000	3736	20	37	2020-01-27	0.0875609	54.3002	23.9053	Asia	4798491
United Kingdom	67886011	0.0053	355839	281	241930	260650	40	0.83	37651000	78991	9875	51	2020-01-31	0.15299	-2.86563	54.1239	Europe	62262000
United States	331002651	0.0059	1937734	36	9147420	954806	38	0.83	76941000	529951	20608	60	2020-01-21	0.169664	-112.462	45.6795	North America	313973000
Uruguay	3473730	0.0035	11996	20	175020	-3000	36	0.96	3674000	501	6	27	2020-03-15	0.00441506	-56.0181	-32.7995	South America	3494382
Uzbekistan	33469203	0.0148	487487	79	425400	-8863	28	0.05	2690000	796	4	26	2020-03-16	0.106986	63.14	41.7555	Asia	27606007
Vanuatu	307145	0.0242	7263	25	12190	120	21	0.24	109000	0			NA		167.686	-16.2264	Oceania	218519
Venezuela	28435940	-0.0028	-79889	32	882050	-653249	30	NA	427000	175	7	18	2020-03-15	-0.0411017	-66.1818	7.12422	South America	26814843
Vietnam	97338579	0.0091	876473	314	310070	-80000	32	0.38	12922000	258	0	44	2020-01-24	0.0185884	106.299	16.646	Asia	86967524
Wallis & Futuna	11239	-0.0169	-193	80	140	NA	NA	0	1000	0			NA		-177.348	-13.8874	Oceania	15289
Western Sahara	597339	0.0255	14876	2	266000	5582	28	0.87	20000	0			NA		-12.2198	24.2296	Africa	-99
Yemen	29825964	0.0228	664042	56	527970	-30000	20	0.38	366700	1	0	1	2020-04-10	NA	47.5868	15.9093	Asia	23822783
Zambia	18383955	0.0293	522925	25	743390	-8000	18	0.45	1083000	40	2	11	2020-03-19	-0.0251478	27.7748	-13.4582	Africa	11862740
Zimbabwe	14862924	0.0148	217456	38	386850	-116858	19	0.38	2423000	14	1	10	2020-03-21	0.0162204	29.8514	-19.0042	Africa	12619600

## Sheet: Arkusz2
Country	Population_2020	Popul_change_proprotion	net_pop_change	Pop_density_km2	Land_Area_km2	Migrants_net	Fertility_rate	Median_age	Urban_population_propportion	Country	Country	Tourists	Year	source	Country	Total_cases	Total_deaths	Pandemic_time	Date_start	growth	Country	sovereignt	Longitude	Latitude	continent	pop_est		pop_year	lastcensus	Mean_GDP_USD	Country Name	GDP_mln_USD	gdp_md_est	MGDP
Afghanistan	38928346	0.0233	886592	60	652860	-62920	4.6	18	25	Afghanistan	Afghanistan	20000			Afghanistan	555	18	27	2020-02-25	0.0953323	Afghanistan	Afghanistan	66.0047	33.8352	Asia	28400000		-99	1979	1.98619e+10	Afghanistan	19861.9	22270	510.216
Albania	2877797	-0.0011	-3120	105	27400	-14000	1.6	36	63	Albania	Albania	4643000	2017		Albania	433	23	34	2020-03-09	0.0484782	Albania	Albania	20.0498	41.1424	Europe	3639453		-99	2001	1.29208e+10	Albania	12920.8	21810	4489.83
Algeria	43851044	0.0185	797990	18	2381740	-10000	3.1	29	73	Algeria	Algeria	2451000	2017		Algeria	1825	274	33	2020-02-26	0.105516	Algeria	Algeria	2.61732	28.1589	Africa	34178188		-99	2008	1.76194e+11	Algeria	176194	232900	4018
American Samoa	55191	-0.0022	-121	276	200	NA	NA	NA	88	American Samoa	American_Samoa	20200		https://www.worlddata.info/oceania/american-samoa/tourism.php							American Samoa	American Samoa	-170.718	-14.3045	Oceania	65628		-99	2010	638600000	American Samoa	638.6	575.3	11570.7
Andorra	77265	0.0016	123	164	470	NA	NA	NA	88	Andorra	Andorra	2831000	2016		Andorra	622	28	28	2020-03-03	0.0579743	Andorra	Andorra	1.56054	42.5423	Europe	83888		-99	1989	3.05789e+09	Andorra	3057.89	3660	39576.7
Angola	32866272	0.0327	1040977	26	1246700	6413	5.6	17	67	Angola	Angola	261000	2017		Angola	19	2	10	2020-03-22	0.0154047	Angola	Angola	17.5374	-12.2934	Africa	12799293		-99	1970	1.18181e+11	Angola	118181	110300	3595.81
Anguilla	15003	0.009	134	167	90	NA	NA	NA	NA	Anguilla	Anguilla	151000	2018	https://www.statista.com/statistics/816316/anguilla-number-of-tourist-arrivals/	Anguilla	3	0	2	2020-03-27	-0.099021	Anguilla	Anguilla	-63.065	18.224	North America	14436		-99	-99	108900000		108.9	108.9	7258.55
Antigua and Barbuda	97929	0.0084	811	223	440	0	2	34	26	Antigua and Barbuda	Antigua and Barbuda	247000	2017		Antigua_and_Barbuda	21	2	7	2020-03-15	0.0345695	Antigua and Barbuda	Antigua and Barbuda	-61.7947	17.2775	North America	85632		-99	2011	1.42031e+09	Antigua and Barbuda	1420.31	1657	14503.5
Argentina	45195774	0.0093	415097	17	2736690	4800	2.3	32	93	Argentina	Argentina	6720000	2017		Argentina	2137	86	35	2020-03-04	0.121595	Argentina	Argentina	-65.1798	-35.3813	South America	40913584		-99	2010	5.68234e+11	Argentina	568234	573900	12572.7
Armenia	2963243	0.0019	5512	104	28470	-4998	1.8	35	63	Armenia	Armenia	1495000	2017		Armenia	967	13	32	2020-03-01	0.0690999	Armenia	Armenia	44.9299	40.2895	Asia	2967004		-99	2001	1.13339e+10	Armenia	11333.9	18770	3824.83
Aruba	106766	0.0043	452	593	180	201	1.9	41	44	Aruba	Aruba	107000	2017	https://www.statista.com/statistics/816330/aruba-number-of-tourist-arrivals/	Aruba	92	0	17	2020-03-13	0.0104218	Aruba	Aruba	-69.9827	12.5209	North America	103065		-99	2010	2.67221e+09	Aruba	2672.21	2258	25028.6
Australia	25499884	0.0118	296686	3	7682300	158246	1.8	38	86	Australia	Australia	8815000	2017		Australia	6289	57	58	2020-01-25	0.0850202	Australia	Australia	134.491	-25.7329	Oceania	21262641		-99	2006	1.35841e+12	Australia	1.35841e+06	800200	53271.3
Austria	9006398	0.0057	51296	109	82409	65000	1.5	43	57	Austria	Austria	29460000	2017		Austria	13807	337	46	2020-02-26	0.121481	Austria	Austria	14.1265	47.5855	Europe	8210281		-99	2011	4.18322e+11	Austria	418322	329500	46447.2
Azerbaijan	10139177	0.0091	91459	123	82658	1200	2.1	32	56	Azerbaijan	Azerbaijan	2454000	2017		Azerbaijan	1058	10	32	2020-02-29	0.107524	Azerbaijan	Azerbaijan	47.546	40.2883	Asia	8238672		-99	2009	5.07983e+10	Azerbaijan	50798.3	77610	5010.1
Bahamas	393244	0.0097	3762	39	10010	1000	1.8	32	86	Bahamas	The Bahamas	1439000	2017		Bahamas	46	6	18	2020-03-16	0.0242529	Bahamas	The Bahamas	-76.6284	24.2904	North America	309156		-99	2010	11835780000	Bahamas, The	11835.8	9093	30097.8
Bahrain	1701575	0.0368	60403	2239	760	47800	2	32	89	Bahrain	Bahrain	11370000	2017		Bahrain	1040	6	44	2020-02-24	0.0557648	Bahrain	Bahrain	50.542	26.0421	Asia	727785		-99	2010	3.39885e+10	Bahrain	33988.5	26820	19974.7
Bangladesh	164689383	0.0101	1643222	1265	130170	-369501	2.1	28	39	Bangladesh	Bangladesh	125000	2014		Bangladesh	482	29	23	2020-03-09	0.102448	Bangladesh	Bangladesh	90.2381	23.8673	Asia	156050883		-99	2011	2.22626e+11	Bangladesh	222626	224000	1351.79
Barbados	287375	0.0012	350	668	430	-79	1.6	40	31	Barbados	Barbados	664000	2017		Barbados	68	4	18	2020-03-18	0.00360265	Barbados	Barbados	-59.5598	13.1815	North America	284589		-99	2010	4879368870	Barbados	4879.37	5425	16979.1
Belarus	9449323	-0.0003	-3088	47	202910	8730	1.7	40	79	Belarus	Belarus	11060200	2017		Belarus	2226	23	26	2020-02-28	0.129717	Belarus	Belarus	28.0321	53.5313	Europe	9648533		-99	2009	5.94761e+10	Belarus	59476.1	114100	6294.21
Belgium	11589623	0.0044	50295	383	30280	48000	1.7	42	98	Belgium	Belgium	8385000	2017		Belgium	28018	3346	43	2020-02-04	0.135205	Belgium	Belgium	4.64065	50.6398	Europe	10414336		-99	2011	5.0373e+11	Belgium	503730	389300	43463.9
Belize	397628	0.0186	7275	17	22810	1200	2.3	25	46	Belize	Belize	427000	2017		Belize	13	2	10	2020-03-24	0.0240293	Belize	Belize	-88.7101	17.2003	North America	307899		-99	2010	1.7739e+09	Belize	1773.9	2536	4461.2
Benin	12123200	0.0273	322049	108	112760	-2000	4.9	19	48	Benin	Benin	281000	2017		Benin	35	1	11	2020-03-17	0.0676158	Benin	Benin	2.32785	9.64176	Africa	8791832		-99	2002	9.24354e+09	Benin	9243.54	12830	762.467
Bermuda	62278	-0.0036	-228	1246	50	NA	NA	NA	97	Bermuda	Bermuda	270000		https://tradingeconomics.com/bermuda/international-tourism-number-of-arrivals-wb-data.html	Bermuda	50	3	12	2020-03-20	-0.00362331	Bermuda	Bermuda	-64.7546	32.3137	North America	67837		-99	2010	4500000000	Bermuda	4500	4500	72256.7
Bhutan	771608	0.0112	8516	20	38117	320	2	28	46	Bhutan	Bhutan	255000	2017		Bhutan	5	0	5	2020-03-06	0	Bhutan	Bhutan	90.4019	27.4111	Asia	691141		-99	2005	2.19334e+09	Bhutan	2193.34	3524	2842.56
Bolivia	11673021	0.0139	159921	11	1083300	-9504	2.8	26	69	Bolivia	Bolivia	1134000	2017		Bolivia	300	24	29	2020-03-12	0.0853138	Bolivia	Bolivia	-64.6854	-16.7081	South America	9775246		-99	2001	3.55468e+10	Bolivia	35546.8	43270	3045.21
Bosnia and Herzegovina	3280819	-0.0061	-20181	64	51000	-21585	1.3	43	52	Bosnia and Herzegovina	Bosnia and Herzegovina	923000	2017		Bosnia_and_Herzegovina	948	37	27	2020-03-06	0.0903035	Bosnia and Herzegovina	Bosnia and Herzegovina	17.7688	44.1745	Europe	4613414		-99	1991	1.7985e+10	Bosnia and Herzegovina	17985	29700	5481.88
Botswana	2351627	0.0208	47930	4	566730	3000	2.9	24	73	Botswana	Botswana	1574000	2016		Botswana	13	1	5	2020-04-01	0.0476593	Botswana	Botswana	23.7985	-22.184	Africa	1990876		-99	2011	1.64678e+10	Botswana	16467.8	27060	7002.75
Brazil	212559417	0.0072	1509890	25	8358140	21200	1.7	33	88	Brazil	Brazil	6589000	2017		Brazil	20727	1124	39	2020-02-26	0.177335	Brazil	Brazil	-53.0978	-10.7878	South America	198739269		-99	2010	1.99534e+12	Brazil	1.99534e+06	1993000	9387.22
British Virgin Islands	30231	0.0067	201	202	150	NA	NA	NA	52	British Virgin Islands	British Virgin Islands	192000		https://www.statista.com/statistics/816368/british-virgin-islands-number-of-tourist-arrivals/	British_Virgin_Islands	3	0	2	2020-03-27	-0.173287	British Virgin Islands	British Virgin Islands	-64.4715	18.5259	North America	24491		-99	2002	853400000	British Virgin Islands	853.4	853.4	28229.3
Brunei	437479	0.0097	4194	83	5270	0	1.8	32	8	Brunei	Brunei	259000	2017		Brunei_Darussalam	136	1	26	2020-03-10	-0.050924	Brunei	Brunei	114.722	4.51969	Asia	388190		-99	2001	1.3425e+10	Brunei Darussalam	13425	20250	30687.2
Bulgaria	6948445	-0.0074	-51674	64	108560	-4800	1.6	45	76	Bulgaria	Bulgaria	8883000	2017		Bulgaria	661	28	34	2020-03-08	0.0483194	Bulgaria	Bulgaria	25.2155	42.7689	Europe	7204687		-99	2011	5.67221e+10	Bulgaria	56722.1	93750	8163.29
Burkina Faso	20903273	0.0286	581895	76	273600	-25000	5.2	18	31	Burkina Faso	Burkina Faso	143000	2017		Burkina_Faso	484	27	24	2020-03-11	0.0616321	Burkina Faso	Burkina Faso	-1.75457	12.2695	Africa	15746232		-99	2006	1.20238e+10	Burkina Faso	12023.8	17820	575.21
Burundi	11890784	0.0312	360204	463	25680	2001	5.5	17	14	Burundi	Burundi	299000	2017		Burundi	5	0	3	2020-04-01	0.0235535	Burundi	Burundi	29.8751	-3.3594	Africa	8988091		-99	2008	2.99581e+09	Burundi	2995.81	3102	251.944
Cabo Verde	555987	0.011	6052	138	4030	-1342	2.3	28	68	Cabo Verde	Cabo Verde	668000	2017		Cape_Verde	8	0	7	2020-03-21	-0.0157295	Cabo Verde	Cape Verde	-23.9599	15.9552	Africa	429474		-99	2010	1.77326e+09	Cabo Verde	1773.26	1626	3189.39
Cambodia	16718965	0.0141	232423	95	176520	-30000	2.5	26	24	Cambodia	Cambodia	5602000	2017		Cambodia	122	0	26	2020-01-28	-0.00275021	Cambodia	Cambodia	104.907	12.72	Asia	14494293		-99	2008	2.03269e+10	Cambodia	20326.9	27940	1215.8
Cameroon	26545863	0.0259	669483	56	472710	-4800	4.6	19	56	Cameroon	Cameroon	994000	2016		Cameroon	820	11	23	2020-03-07	0.121722	Cameroon	Cameroon	12.7396	5.6911	Africa	18879301		-99	2005	3.44157e+10	Cameroon	34415.7	42750	1296.46
Canada	37742154	0.0089	331107	4	9093510	242032	1.5	41	81	Canada	Canada	20798000	2017		Canada	23301	653	55	2020-01-26	0.12598	Canada	Canada	-98.3078	61.3621	North America	33487208		-99	2011	1.64826e+12	Canada	1.64826e+06	1300000	43671.6
Caribbean Netherlands	26223	0.0094	244	80	328	NA	NA	NA	75	Caribbean Netherlands	Caribbean_Netherlands	128500	2017	https://www.tourismbonaire.com/includes/dutch-caribbean-figures-2017.pdf							Caribbean Netherlands	Caribbean Netherlands	-69.9827	12.5209	North America	103065		-99	2010	7.1174e+10	Caribbean small states	71174	2258	2.71418e+06
Cayman Islands	65722	0.0119	774	274	240	NA	NA	NA	97	Cayman Islands	Cayman Islands	418000	2017		Cayman_Islands	53	1	13	2020-03-20	0.0712426	Cayman Islands	Cayman Islands	-80.9121	19.429	North America	49035		-99	2010	4.82802e+09	Cayman Islands	4828.02	1939	73461.3
Central African Republic	4829767	0.0178	84582	8	622980	-40000	4.8	18	43	Central African Republic	Central African Republic	120500	2015		Central_African_Republic	11	0	9	2020-03-16	-0.00514322	Central African Republic	Central African Republic	20.4683	6.56823	Africa	4511488		-99	2003	1.93967e+09	Central African Republic	1939.67	3198	401.607
Chad	16425864	0.03	478988	13	1259200	2000	5.8	17	23	Chad	Chad	87000	2017		Chad	11	0	9	2020-03-20	-0.0055899	Chad	Chad	18.6449	15.3333	Africa	10329208		-99	2009	1.12416e+10	Chad	11241.6	15860	684.383
Channel Islands	173863	0.0093	1604	915	190	1351	1.5	43	3	Channel Islands	Channel_Islands	4600000	2018	https://www.statista.com/statistics/816372/cayman-islands-number-of-tourist-arrivals/							Channel Islands	Channel Islands	-2.57239	49.4681	Europe	68633		-99	2001	2742000000	Channel Islands	2742	2742	15771
Chile	19116201	0.0087	164163	26	743532	111708	1.7	35	85	Chile	Chile	6450000	2017		Chile	6927	73	39	2020-03-04	0.162984	Chile	Chile	-71.3826	-37.7307	South America	16601707		-99	2002	2.66156e+11	Chile	266156	244500	13923
China	1439323776	0.0039	5540090	153	9388211	-348399	1.7	38	61	China	China	60740000	2017		China	83097	3341	90	2019-12-31	-0.024778	China	China	103.819	36.5618	Asia	1338612970		-99	2010	1.16687e+13	China	1.16687e+07	7973000	8107.09
Colombia	50882891	0.0108	543448	46	1109500	204796	1.8	31	8	Colombia	Colombia	4113000	2017		Colombia	2709	100	33	2020-03-07	0.12746	Colombia	Colombia	-73.0811	3.91383	South America	45644023		-99	2006	3.20051e+11	Colombia	320051	395400	6289.96
Comoros	869601	0.022	18715	467	1861	-2000	4.2	20	29	Comoros	Comoros	28000	2017								Comoros	Comoros	43.6825	-11.8778	Africa	752438		-99	2003	1.07572e+09	Comoros	1075.72	751.2	1237.02
Congo	5518087	0.0256	137579	16	341500	-4000	4.5	19	7	Congo	Congo	206000	2017		Congo	60	5	8	2020-03-16	0.108362	Congo	Democratic Republic of the Congo	23.644	-2.87746	Africa	68692542		-99	1984	1.03463e+10	Congo, Rep.	10346.3	20640	1874.98
Cook Islands	17564	0.0009	16	73	240	NA	NA	NA	75	Cook Islands	Cook_Islands	161326	2017	http://www.cookislandsnews.com/item/67497-visitor-numbers-hit-all-time-high/67497-visitor-numbers-hit-all-time-high							Cook Islands	Cook Islands	-159.787	-21.2193	Oceania	11870		-99	-99	183200000		183.2	183.2	10430.4
Costa Rica	5094118	0.0092	46557	100	51060	4200	1.8	33	8	Costa Rica	Costa Rica	2960000	2017		Costa_Rica	577	3	36	2020-03-07	0.0671071	Costa Rica	Costa Rica	-84.1921	9.97634	North America	4253877		-99	2011	5.61633e+10	Costa Rica	56163.3	48320	11025.1
Côte d'Ivoire	26378274	0.0257	661730	83	318000	-8000	4.7	19	51	Côte d'Ivoire	Côte d'Ivoire	1800000	2017		Cote_dIvoire	533	4	26	2020-03-12	0.121041	Côte d'Ivoire	Ivory Coast	-5.56922	7.62843	Africa	20617068		-99	1998	3.6961e+10	Cote d'Ivoire	36961	33850	1401.19
Croatia	4105267	-0.0061	-25037	73	55960	-8001	1.4	44	58	Croatia	Croatia	15593000	2017		Croatia	1534	21	43	2020-02-26	0.114589	Croatia	Croatia	16.4041	45.0805	Europe	4489409		-99	2011	5.50124e+10	Croatia	55012.4	82390	13400.4
Cuba	11326616	-0.0006	-6867	106	106440	-14400	1.6	42	78	Cuba	Cuba	4594000	2017		Cuba	620	16	28	2020-03-12	0.119023	Cuba	Cuba	-79.0161	21.6229	North America	11451652		-99	2002	91206600000	Cuba	91206.6	108200	8052.41
Curaçao	164093	0.0041	669	370	444	515	1.8	42	89	Curaçao	Curaçao	399000	2017	https://www.statista.com/statistics/816395/curacao-number-of-tourist-arrivals/	Curaçao	14	0	9	2020-03-13	-0.000413274	Curaçao	Curaçao	-68.9712	12.1955	North America	141766		-99	-99	3.13542e+09	Curacao	3135.42	2838	19107.6
Cyprus	1207359	0.0073	8784	131	9240	5000	1.3	37	67	Cyprus	Cyprus	3652000	2017		Cyprus	616	15	30	2020-03-10	0.0634457	Cyprus	Cyprus	33.006	34.9167	Asia	531640		-99	2001	2.22798e+10	Cyprus	22279.8	22700	18453.3
Czech Republic (Czechia)	10708981	0.0018	19772	139	77240	22011	1.6	43	74	Czech Republic (Czechia)	Czech Republic	10160000	2017		Czechia	5902	129	41	2020-03-02	0.112607	Czech Republic (Czechia)	Czech Republic	15.3124	49.7334	Europe	10211904		-99	2011	2.10176e+11	Czech Republic	210176	265200	19626.1
Denmark	5792202	0.0035	20326	137	42430	15200	1.8	42	88	Denmark	Denmark	11743000	2017		Denmark	5996	260	45	2020-02-27	0.12518	Denmark	Denmark	10.028	55.9813	Europe	5500510		-99	2011	3.30775e+11	Denmark	330775	203600	57107
Djibouti	988000	0.0148	14440	43	23180	900	2.8	27	79	Djibouti	Djibouti	63000	2013		Djibouti	187	2	18	2020-03-19	0.124487	Djibouti	Djibouti	42.5607	11.7487	Africa	516055		-99	2009	2.60061e+09	Djibouti	2600.61	1885	2632.2
Dominica	71986	0.0025	178	96	750	NA	NA	NA	74	Dominica	Dominica	72000	2017		Dominica	16	0	8	2020-03-23	-0.0349025	Dominica	Dominica	-61.3577	15.4395	North America	72660		-99	2011	5.41581e+08	Dominica	541.581	719.6	7523.42
Dominican Republic	10847910	0.0101	108952	225	48320	-30000	2.4	28	85	Dominican Republic	Dominican Republic	6188000	2017		Dominican_Republic	2759	135	28	2020-03-02	0.131727	Dominican Republic	Dominican Republic	-70.5057	18.8943	North America	9650054		-99	2010	7.59206e+10	Dominican Republic	75920.6	78000	6998.64
DR Congo	89561403	0.0319	2770836	40	2267050	23861	6	17	46	DR Congo	Dem. Rep. Congo	351000	2016		Democratic_Republic_of_the_Congo	234	18	20	2020-03-11	0.0698955	DR Congo	Democratic Republic of the Congo	23.644	-2.87746	Africa	68692542		-99	1984	3.92417e+10	Congo, Dem. Rep.	39241.7	20640	438.154
Ecuador	17643054	0.0155	269392	71	248360	36400	2.4	28	63	Ecuador	Ecuador	1608000	2017		Ecuador	7257	315	38	2020-03-01	0.151494	Ecuador	Ecuador	-78.752	-1.42382	South America	14573101		-99	2010	102729665600	Ecuador	102730	107700	5822.67
Egypt	102334404	0.0194	1946331	103	995450	-38033	3.3	25	43	Egypt	Egypt	8157000	2017		Egypt	1939	146	37	2020-02-15	0.0917098	Egypt	Egypt	29.8619	26.4959	Africa	83082869		-99	2006	2.91484e+11	Egypt, Arab Rep.	291484	443700	2848.35
El Salvador	6486205	0.0051	32652	313	20720	-40539	2.1	28	73	El Salvador	El Salvador	1556000	2017		El_Salvador	118	5	17	2020-03-19	0.0692547	El Salvador	El Salvador	-88.8716	13.7394	North America	7185218		-99	2007	24234000000	El Salvador	24234	43630	3736.24
Equatorial Guinea	1402985	0.0347	46999	50	28050	16000	4.6	22	73	Equatorial Guinea	Equatorial_Guinea	10000			Equatorial_Guinea	18	0	12	2020-03-15	-0.00368651	Equatorial Guinea	Equatorial Guinea	10.3414	1.70555	Africa	650702		0	2002	1.43744e+10	Equatorial Guinea	14374.4	14060	10245.6
Eritrea	3546421	0.0141	49304	35	101000	-39858	4.1	19	63	Eritrea	Eritrea	142000	2016		Eritrea	34	0	11	2020-03-22	0.00021611	Eritrea	Eritrea	38.8462	15.3619	Africa	5647168		-99	1984	3945000000	Eritrea	3945	3945	1112.39
Estonia	1326535	0.0007	887	31	42390	3911	1.6	42	68	Estonia	Estonia	3245000	2017		Estonia	1304	24	37	2020-02-28	0.0728875	Estonia	Estonia	25.5425	58.6719	Europe	1299371		-99	2000	2.62687e+10	Estonia	26268.7	27410	19802.5
Eswatini	1160164	0.0105	12034	67	17200	-8353	3	21	3	Eswatini	Eswatini	921000	2017		Eswatini	14	0	7	2020-03-15	0.0024795	Eswatini	Eswatini	31.4659	-26.5225	Africa					4.29865e+09	Eswatini	4298.65		3705.21
Ethiopia	114963588	0.0257	2884858	115	1000000	30000	4.3	19	21	Ethiopia	Ethiopia	933000	2017		Ethiopia	69	3	21	2020-03-14	0.0435897	Ethiopia	Ethiopia	39.6008	8.62279	Africa	85237338		-99	2007	7.21228e+10	Ethiopia	72122.8	68770	627.354
Faeroe Islands	48863	0.0038	185	35	1396	NA	NA	NA	43	Faeroe Islands	Faeroe Islands	60000	2019	https://www.faroeislands.fo/the-big-picture/news/faroe-islands-named-top-travel-destination-in-2019-by-international-media/	Faroe_Islands	184	0	19	2020-03-20	-0.139631	Faeroe Islands	Faeroe Islands	-6.88095	62.0539	Europe	48856		-99	2011	2.686e+09	Faroe Islands	2686	1000	54970
Falkland Islands	3480	0.0305	103	0	12170	NA	NA	NA	66	Falkland Islands	Falkland Islands	5656	2018	https://www.falklandislands.com/downloads/2018%20Falkland%20Islands%20Statistics%20Report.pdf	Falkland_Islands_(Malvinas)	5	0	3	2020-04-04	0.274653	Falkland Islands	Falkland Islands	-59.3524	-51.7448	South America	3140		-99	2011	105100000		105.1	105.1	30201.1
Fiji	896445	0.0073	6492	49	18270	-6202	2.8	28	59	Fiji	Fiji	843000	2017		Fiji	16	0	10	2020-03-20	0.0257365	Fiji	Fiji	165.452	-17.4286	Oceania	944720		-99	-99	5.07198e+09	Fiji	5071.98	3579	5657.88
Finland	5540720	0.0015	8564	18	303890	14000	1.5	43	86	Finland	Finland	3180000	2017		Finland	2905	47	39	2020-01-30	0.0923607	Finland	Finland	26.2747	64.4988	Europe	5250275		-99	-99	2.56166e+11	Finland	256166	193500	46233.4
France	65273511	0.0022	143783	119	547557	36527	1.9	42	82	France	France	86861000	2017		France	93790	13831	53	2020-01-25	0.131062	France	France	-2.76173	42.1734	Europe	64057792		-99	-99	2.6251e+12	France	2.6251e+06	2128000	40216.9
French Guiana	298682	0.027	7850	4	82200	1200	3.4	25	87	French Guiana	French Guiana	185000	2015	https://podroze.onet.pl/ciekawe/kraje-na-swiecie-do-ktorych-przyjezdza-najmniej-turystow/868sb99#slajd-3							French Guiana	French Guiana	-53.1258	3.93389	South America					NA				NA
French Polynesia	280908	0.0058	1621	77	3660	-1000	2	34	64	French Polynesia	French_Polynesia	199000	2017	https://www.indexmundi.com/facts/french-polynesia/international-tourism	French_Polynesia	51	0	16	2020-03-19	-0.0258567	French Polynesia	French Polynesia	-144.905	-14.7223	Oceania	287032		-99	2007	4718000000	French Polynesia	4718	4718	16795.5
Gabon	2225734	0.0245	53155	9	257670	3260	4	23	87	Gabon	Gabon	269000	2005		Gabon	49	0	12	2020-03-13	0.043896	Gabon	Gabon	11.7886	-0.5866	Africa	1514993		-99	2003	1.56635e+10	Gabon	15663.5	21110	7037.47
Gambia	2416668	0.0294	68962	239	10120	-3087	5.3	18	59	Gambia	The Gambia	162000	2017		Gambia	9	1	5	2020-03-18	0.0663871	Gambia	Gambia	-15.396	13.4497	Africa	1782893		-99	2002	1.44253e+09	Gambia, The	1442.53	2272	596.91
Georgia	3989167	-0.0019	-7598	57	69490	-10000	2.1	38	58	Georgia	Georgia	6483000	2017		Georgia	242	3	37	2020-02-27	0.0553087	Georgia	Georgia	43.5078	42.1686	Asia	4615807		-99	2011	1.63131e+10	Georgia	16313.1	21510	4089.34
Germany	83783942	0.0032	266897	240	348560	543822	1.6	46	76	Germany	Germany	37452000	2017		Germany	120479	2673	57	2020-01-28	0.139941	Germany	Germany	10.3858	51.107	Europe	82329758		-99	2010	3.66313e+12	Germany	3.66313e+06	2918000	43721.1
Ghana	31072940	0.0215	655084	137	227540	-10000	3.9	22	57	Ghana	Ghana	897000	2015		Ghana	408	8	22	2020-03-13	0.0960503	Ghana	Ghana	-1.21677	7.95346	Africa	23832495		-99	2011	5.64692e+10	Ghana	56469.2	34200	1817.31
Gibraltar	33691	-0.0003	-10	3369	10	NA	NA	NA	NA	Gibraltar	Gibraltar	11000000	2018	https://www.statista.com/statistics/739221/tourist-arrivals-gibraltar/	Gibraltar	129	0	18	2020-03-20	-0.0420436	Gibraltar	Gibraltar	-5.35358	36.1408	Europe					NA	Gibraltar	NA		NA
Greece	10423054	-0.0048	-50401	81	128900	-16000	1.3	46	85	Greece	Greece	27194000	2017		Greece	2081	93	43	2020-02-27	0.0779919	Greece	Greece	22.9556	39.0747	Europe	10737428		-99	2011	2.09992e+11	Greece	209992	343000	20146.9
Greenland	56770	0.0017	98	0	410450	NA	NA	NA	87	Greenland	Greenland	87515	2016	http://www.tourismstat.gl/resources/reports/en/r8/GREENLAND%20TOURISM%20REPORT%202016.pdf	Greenland	11	0	7	2020-03-20	-0.0400348	Greenland	Greenland	-41.3419	74.7105	North America	57600		-99	2010	2.68277e+09	Greenland	2682.77	1100	47256.8
Grenada	112523	0.0046	520	331	340	-200	2.1	32	35	Grenada	Grenada	168000	2017		Grenada	14	0	6	2020-03-23	-0.000410403	Grenada	Grenada	-61.6822	12.1173	North America	90739		-99	2002	1.05659e+09	Grenada	1056.59	1161	9389.98
Guadeloupe	400124	0.0002	68	237	1690	-1440	2.2	44	NA	Guadeloupe	Guadeloupe	650000	2017	https://www.statista.com/statistics/816419/guadeloupe-number-of-tourist-arrivals/							Guadeloupe	Guadeloupe	-61.551	16.265	North America					NA				NA
Guam	168775	0.0089	1481	313	540	-506	2.3	31	95	Guam	Guam	1550000	2018	https://www.moodiedavittreport.com/guam-visitor-numbers-hit-all-time-high-in-2018/	Guam	133	5	25	2020-03-19	0.00910363	Guam	Guam	144.768	13.4417	Oceania	178430		-99	2010	5762800000	Guam	5762.8	2500	34144.9
Guatemala	17915568	0.019	334096	167	107160	-9215	2.9	23	52	Guatemala	Guatemala	2113000	2017		Guatemala	153	2	26	2020-03-15	0.0778811	Guatemala	Guatemala	-90.3648	15.694	North America	13276517		-99	1996	6.90468e+10	Guatemala	69046.8	68580	3854.01
Guinea	13132795	0.0283	361549	53	245720	-4000	4.7	18	39	Guinea	Guinea	60000	2016		Guinea	250	0	16	2020-03-14	0.142348	Guinea	Guinea	-10.9407	10.4362	Africa	10057975		-99	2009	9.48168e+09	Guinea	9481.68	10600	721.985
Guinea-Bissau	1968001	0.0245	47079	70	28120	-1399	4.5	19	45	Guinea-Bissau	Guinea-Bissau	43800	2015		Guinea_Bissau	38	0	8	2020-03-27	0.0276174	Guinea-Bissau	Guinea Bissau	-14.9497	12.0474	Africa	1533964		-99	2002	1.2169e+09	Guinea-Bissau	1216.9	904.2	618.346
Guyana	786552	0.0048	3786	4	196850	-6000	2.5	27	27	Guyana	Guyana	247000	2017		Guyana	45	6	14	2020-03-13	0.0313353	Guyana	Guyana	-58.982	4.79378	South America	772298		-99	2003	3.44255e+09	Guyana	3442.55	2966	4376.76
Haiti	11402528	0.0124	139451	414	27560	-35000	3	24	57	Haiti	Haiti	467000	2017		Haiti	33	2	14	2020-03-20	-0.00893145	Haiti	Haiti	-72.6853	18.935	North America	9035536		-99	2001	8.70779e+09	Haiti	8707.79	11500	763.672
Holy See	801	0.0025	2	2003	0	NA	NA	NA	NA	Holy See	Holy_See	4200000			Holy_See	8	0	5	2020-03-07	-0.00130947	Holy See	Vatican	12.4339	41.9017	Europe	832		0	2001	355000000		355	355	443196
Honduras	9904607	0.0163	158490	89	111890	-6800	2.5	24	57	Honduras	Honduras	851000	2017		Honduras	393	25	29	2020-03-12	0.0704805	Honduras	Honduras	-86.6152	14.8269	North America	7792854		-99	2001	2.19049e+10	Honduras	21904.9	33720	2211.59
Hong Kong	7496981	0.0082	60827	7140	1050	29308	1.3	45	NA	Hong Kong	Hong Kong SAR, China	27884000	2017		Hong Kong						Hong Kong	Hong Kong	114.114	22.3983	Asia	7061200		2010	2006	3.25215e+11	Hong Kong SAR, China	325215	351119	43379.4
Hungary	9660351	-0.0025	-24328	107	90530	6000	1.5	43	72	Hungary	Hungary	5650000	2017		Hungary	1410	99	37	2020-03-05	0.117725	Hungary	Hungary	19.3956	47.1628	Europe	9905596		-99	-99	1.38398e+11	Hungary	138398	196600	14326.4
Iceland	341243	0.0065	2212	3	100250	380	1.8	37	94	Iceland	Iceland	2225000	2017		Iceland	1689	8	42	2020-02-29	0.0655171	Iceland	Iceland	-18.574	64.9958	Europe	306694		-99	2011	2.12372e+10	Iceland	21237.2	12710	62235
India	1380004385	0.0099	13586631	464	2973190	-532687	2.2	28	35	India	India	15543000	2017		India	8356	273	43	2020-01-30	0.115819	India	India	79.612	22.8858	Asia	1166079220		-99	2010	2.36082e+12	India	2.36082e+06	3297000	1710.74
Indonesia	273523615	0.0107	2898047	151	1811570	-98955	2.3	30	56	Indonesia	Indonesia	14040000	2017		Indonesia	3842	327	34	2020-03-02	0.11527	Indonesia	Indonesia	117.24	-2.21505	Asia	240271522		-99	2006	9.48229e+11	Indonesia	948229	914600	3466.72
Iran	83992949	0.013	1079043	52	1628550	-55000	2.2	32	76	Iran	Iran	4867000	2017		Iran	70029	4357	52	2020-02-20	0.101593	Iran	Iran	54.2741	32.575	Asia	66429284		-99	1997	4.23335e+11	Iran, Islamic Rep.	423335	841700	5040.12
Iraq	40222493	0.0232	912710	93	434320	7834	3.7	21	73	Iraq	Iraq	892000	2013		Iraq	1318	72	39	2020-02-25	0.085627	Iraq	Iraq	43.7435	33.0397	Asia	31129225		-99	2011	2.01345e+11	Iraq	201345	103900	5005.79
Ireland	4937786	0.0113	55291	72	68890	23604	1.8	38	63	Ireland	Ireland	10338000	2017		Ireland	8928	320	40	2020-03-01	0.154294	Ireland	Ireland	-8.13794	53.1754	Europe	4203200		-99	2009	3.13563e+11	Ireland	313563	188400	63502.8
Isle of Man	85033	0.0053	449	149	570	NA	NA	NA	53	Isle of Man	Isle_of_Man	135000	2016	https://en.wikipedia.org/wiki/Tourism_in_the_Isle_of_Man	Isle_of_Man	226	1	20	2020-03-21	0.0928179	Isle of Man	Isle of Man	-4.53874	54.2242	Europe	76512		-99	-99	6.89596e+09	Isle of Man	6895.96	2719	81097.5
Israel	8655535	0.016	136158	400	21640	10000	3	30	93	Israel	Israel	3613000	2017		Israel	10743	101	43	2020-02-22	0.146146	Israel	Israel	35.0044	31.4611	Asia	7233701		-99	2007	3.30433e+11	Israel	330433	201400	38175.9
Italy	60461826	-0.0015	-88249	206	294140	148943	1.3	47	69	Italy	Italy	58253000	2017		Italy	152271	19470	52	2020-01-31	0.0953932	Italy	Italy	12.07	42.7966	Europe	58126212		-99	1998	1.98229e+12	Italy	1.98229e+06	1823000	32785.8
Jamaica	2961167	0.0044	12888	273	10830	-11332	2	31	55	Jamaica	Jamaica	2353000	2017		Jamaica	69	3	23	2020-03-12	0.0111557	Jamaica	Jamaica	-77.3148	18.1569	North America	2825928		-99	2010	1.45363e+10	Jamaica	14536.3	20910	4908.99
Japan	126476461	-0.003	-383840	347	364555	71560	1.4	48	92	Japan	Japan	28691000	2017		Japan	6748	98	67	2020-01-15	0.07128	Japan	Japan	138.031	37.5923	Asia	127078679		-99	2004	4.79957e+12	Japan	4.79957e+06	4329000	37948.3
Jordan	10203134	0.01	101440	115	88780	10220	2.8	24	91	Jordan	Jordan	3843500	2017		Jordan	381	7	26	2020-03-03	0.033584	Jordan	Jordan	36.7714	31.2458	Asia	6342948		-99	-99	3.93019e+10	Jordan	39301.9	31610	3851.95
Kazakhstan	18776707	0.0121	225280	7	2699700	-18000	2.8	31	58	Kazakhstan	Kazakhstan	7701000	2017		Kazakhstan	880	10	28	2020-03-15	0.109196	Kazakhstan	Kazakhstan	67.2915	48.1569	Asia	15399437		-99	2009	1.77846e+11	Kazakhstan	177846	175800	9471.61
Kenya	53771296	0.0228	1197323	94	569140	-10000	3.5	20	28	Kenya	Kenya	1364000	2017		Kenya	191	7	23	2020-03-14	0.0598336	Kenya	Kenya	37.7959	0.59988	Africa	39002772		-99	2005	7.2262e+10	Kenya	72262	61510	1343.88
Kiribati	119449	0.0157	1843	147	810	-800	3.6	23	57	Kiribati	Kiribati	5800	2017		Kiribati						Kiribati	Kiribati	-45.6111	0.860015	Oceania	112850		-99	1981	1.80601e+08	Kiribati	180.601	579.5	1511.95
Kuwait	4270571	0.0151	63488	240	17820	39520	2.1	37	NA	Kuwait	Kuwait	307000	2013		Kuwait	1154	1	44	2020-02-24	0.0709121	Kuwait	Kuwait	47.587	29.3343	Asia	2691158		-99	2009	1.29594e+11	Kuwait	129594	149100	30345.9
Kyrgyzstan	6524195	0.0169	108345	34	191800	-4000	3	26	36	Kyrgyzstan	Kyrgyz Republic	4568000	2017		Kyrgyzstan	377	5	19	2020-03-19	0.0938242	Kyrgyzstan	Kyrgyzstan	74.5417	41.4622	Asia	5431747		-99	2005	7.35103e+09	Kyrgyz Republic	7351.03	11610	1126.73
Laos	7275560	0.0148	106105	32	230800	-14704	2.7	24	36	Laos	Lao PDR	3257000	2017		Laos	18	0	9	2020-03-25	-0.0353355	Laos	Laos	103.738	18.5022	Asia	6834942		-99	2011	1.56543e+10	Lao PDR	15654.3	13980	2151.63
Latvia	1886198	-0.0108	-20545	30	62200	-14837	1.7	44	69	Latvia	Latvia	1949000	2017		Latvia	630	3	36	2020-03-03	0.0717866	Latvia	Latvia	24.9124	56.8509	Europe	2231503		-99	1970	3.01629e+10	Latvia	30162.9	38860	15991.4
Lebanon	6825445	-0.0044	-30268	667	10230	-30012	2.1	30	78	Lebanon	Lebanon	1857000	2017		Lebanon	619	19	39	2020-02-22	0.0489124	Lebanon	Lebanon	35.8802	33.9231	Asia	4017095		-99	2006	5.19084e+10	Lebanon	51908.4	44060	7605.13
Lesotho	2142249	0.008	16981	71	30360	-10047	3.2	24	31	Lesotho	Lesotho	1137000	2017		Lesotho						Lesotho	Lesotho	28.2272	-29.58	Africa	2130819		-99	2008	2.50331e+09	Lesotho	2503.31	3293	1168.54
Liberia	5057681	0.0244	120307	53	96320	-5000	4.4	19	53	Liberia	Liberia	24000			Liberia	48	5	11	2020-03-17	0.0784788	Liberia	Liberia	-9.32208	6.45278	Africa	3441790		-99	2006	3229656200	Liberia	3229.66	1526	638.565
Libya	6871292	0.0138	93840	4	1759540	-1999	2.3	29	78	Libya	Libya	34000	2008		Libya	25	1	9	2020-03-25	-0.0122102	Libya	Libya	18.0087	27.0309	Africa	6310434		-99	2010	3.62855e+10	Libya	36285.5	88830	5280.74
Liechtenstein	38128	0.0029	109	238	160	NA	NA	NA	15	Liechtenstein	Liechtenstein	69000	2017		Liechtenstein	80	1	22	2020-03-05	-0.0148897	Liechtenstein	Liechtenstein	9.53574	47.1367	Europe	34761		-99	2011	6.38007e+09	Liechtenstein	6380.07	4160	167333
Lithuania	2722289	-0.0135	-37338	43	62674	-32780	1.7	45	71	Lithuania	Lithuania	2523000	2017		Lithuania	1053	23	30	2020-02-28	0.0967521	Lithuania	Lithuania	23.8872	55.3261	Europe	3555179		-99	2011	4.67923e+10	Lithuania	46792.3	63330	17188.6
Luxembourg	625978	0.0166	10249	242	2590	9741	1.5	40	88	Luxembourg	Luxembourg	1046000	2017		Luxembourg	3270	62	34	2020-03-01	0.0951143	Luxembourg	Luxembourg	6.07182	49.7673	Europe	491775		-99	2010	6.38897e+10	Luxembourg	63889.7	39370	102064
Macao	649335	0.0139	8890	21645	30	5000	1.2	39	NA	Macao	Macao SAR, China	17255000	2017		Macao						Macao	Macao	113.509	22.2231	Asia	559846		-99	2011	5.03864e+10	Macao SAR, China	50386.4	18140	77597
Madagascar	27691018	0.0268	721711	48	581795	-1500	4.1	20	39	Madagascar	Madagascar	255000	2017		Madagascar	102	0	18	2020-03-21	0.0297562	Madagascar	Madagascar	46.7047	-19.3719	Africa	20653556		-99	2008	1.25449e+10	Madagascar	12544.9	20130	453.03
Malawi	19129952	0.0269	501205	203	94280	-16053	4.3	18	18	Malawi	Malawi	837000	2017		Malawi	12	2	6	2020-04-03	4.90049e-16	Malawi	Malawi	34.2894	-13.2181	Africa	14268711		-99	2010	6.24447e+09	Malawi	6244.47	11810	326.424
Malaysia	32365999	0.013	416222	99	328550	50000	2	30	78	Malaysia	Malaysia	25948000	2017		Malaysia	4530	73	54	2020-01-25	0.0822166	Malaysia	Malaysia	109.698	3.78987	Asia	25715819		-99	2011	3.23642e+11	Malaysia	323642	384300	9999.46
Maldives	540544	0.0181	9591	1802	300	11370	1.9	30	35	Maldives	Maldives	1200000			Maldives	19	0	11	2020-03-08	-0.0273773	Maldives	Maldives	73.4571	3.72871	Seven seas (open ocean)	396334		-99	2009	4.44987e+09	Maldives	4449.87	1716	8232.21
Mali	20250833	0.0302	592802	17	1220190	-40000	5.9	16	44	Mali	Mali	193300	2017		Mali	105	8	14	2020-03-26	0.076017	Mali	Mali	-3.54269	17.3458	Africa	12666987		-99	2005	1.47915e+10	Mali	14791.5	14590	730.412
Malta	441543	0.0027	1171	1380	320	900	1.5	43	93	Malta	Malta	2274000	2017		Malta	370	3	34	2020-03-08	0.0530939	Malta	Malta	14.4052	35.9215	Europe	405165		-99	2011	1.21589e+10	Malta	12158.9	9962	27537.2
Marshall Islands	59190	0.0068	399	329	180	NA	NA	NA	7	Marshall Islands	Marshall_Islands	6800	2018	https://www.worlddata.info/oceania/marshall-islands/tourism.php							Marshall Islands	Marshall Islands	170.34	7.00376	Oceania	64522		-99	2000	200801300	Marshall Islands	200.801	133.5	3392.49
Martinique	375265	-0.0008	-289	354	1060	-960	1.9	47	92	Martinique	Martinique	1040000	2017	https://www.tourism-review.com/martinican-tourism-rejoices-over-104-million-visitors-news10760							Martinique	Martinique	-61.0242	14.6415	North America					NA				NA
Mauritania	4649658	0.0274	123962	5	1030700	5000	4.6	20	57	Mauritania	Mauritania	30000	2000		Mauritania	7	1	6	2020-03-15	0.00210363	Mauritania	Mauritania	-10.3478	20.2574	Africa	3129486		-99	2011	5.00809e+09	Mauritania	5008.09	6308	1077.09
Mauritius	1271768	0.0017	2100	626	2030	0	1.4	37	41	Mauritius	Mauritius	1342000	2017		Mauritius	319	9	24	2020-03-20	0.0177035	Mauritius	Mauritius	57.5712	-20.2777	Seven seas (open ocean)	1284264		-99	2010	1.28416e+10	Mauritius	12841.6	15270	10097.4
Mayotte	272815	0.025	6665	728	375	0	3.7	20	46	Mayotte	Mayotte	33000	2016	https://www.statista.com/statistics/770649/number-of-travelers-tourism-affinity-mayotte/							Mayotte	Majotta	45.1662	-12.8275	Africa					NA				NA
Mexico	128932753	0.0106	1357224	66	1943950	-60000	2.1	29	84	Mexico	Mexico	39291000	2017		Mexico	4219	273	36	2020-02-29	0.140746	Mexico	Mexico	-102.523	23.9475	North America	111211789		-99	2004	1.18829e+12	Mexico	1.18829e+06	1563000	9216.38
Micronesia	115023	0.0106	1208	164	700	-600	3.1	24	21	Micronesia	Micronesia	19200	2018	https://www.worlddata.info/oceania/micronesia/tourism.php							Micronesia	Micronesia	-45.6111	0.860015	Oceania	112850		-99	2005	3.47325e+08	Micronesia, Fed. Sts.	347.325	579.5	3019.61
Moldova	4033963	-0.0023	-9300	123	32850	-1387	1.3	38	43	Moldova	Moldova	145000	2017		Moldova	1560	30	34	2020-03-08	0.150098	Moldova	Moldova	28.4567	47.195	Europe	4320748		-99	2008	9.28807e+09	Moldova	9288.07	10670	2302.47
Monaco	39242	0.0071	278	26337	1	NA	NA	NA	NA	Monaco	Monaco	355000	2017		Monaco	92	2	27	2020-02-29	0.017689	Monaco	Monaco	7.40628	43.7527	Europe	32965		-99	2010	6.6776e+09	Monaco	6677.6	976.3	170165
Mongolia	3278290	0.0165	53123	2	1553560	-852	2.9	28	67	Mongolia	Mongolia	469000	2017		Mongolia	16	0	10	2020-03-10	-0.0105539	Mongolia	Mongolia	103.053	46.8268	Asia	3041142		-99	2011	1.19311e+10	Mongolia	11931.1	9476	3639.42
Montenegro	628066	0.0001	79	47	13450	-480	1.8	39	68	Montenegro	Montenegro	1877000	2017		Montenegro	263	2	25	2020-03-18	0.0379161	Montenegro	Montenegro	19.2388	42.7889	Europe	672180		-99	2004	4.67275e+09	Montenegro	4672.75	6816	7439.9
Montserrat	4992	0.0006	3	50	100	NA	NA	NA	1	Montserrat	Montserrat	9000	2017	https://www.statista.com/statistics/816472/montserrat-number-of-tourist-arrivals/	Montserrat	9	0	4	2020-03-21	0.0195601	Montserrat	Montserrat	-62.1852	16.7394	North America	5097		-99	-99	29000000		29	29	5809.29
Morocco	36910560	0.012	438791	83	446300	-51419	2.4	30	64	Morocco	Morocco	11349000	2017		Morocco	1545	111	33	2020-03-03	0.130191	Morocco	Morocco	-8.45616	29.8376	Africa	34859364		-99	2007	1.08442e+11	Morocco	108442	136600	2937.96
Mozambique	31255435	0.0293	889399	40	786380	-5000	4.9	18	38	Mozambique	Mozambique	1447000	2017		Mozambique	20	0	7	2020-03-23	0.0598861	Mozambique	Mozambique	35.5337	-17.2738	Africa	21669278		-99	1983	1.47081e+10	Mozambique	14708.1	18940	470.576
Myanmar	54409800	0.0067	364380	83	653290	-163313	2.2	29	31	Myanmar	Myanmar	3443000	2017		Myanmar	31	1	13	2020-03-24	0.00627923	Myanmar	Myanmar	96.4884	21.1857	Asia	48137741		-99	2001	6.52647e+10	Myanmar	65264.7	55130	1199.5
Namibia	2540905	0.0186	46375	3	823290	-4806	3.4	22	55	Namibia	Namibia	1499000	2017		Namibia	16	0	8	2020-03-15	0.00393738	Namibia	Namibia	17.2096	-22.1303	Africa	2108665		-99	-99	1.27622e+10	Namibia	12762.2	13250	5022.68
Nauru	10824	0.0063	68	541	20	NA	NA	NA	NA	Nauru	Nauru	200		https://www.telegraph.co.uk/travel/destinations/oceania/articles/nauru-facts/							Nauru	Nauru	166.933	-0.519126	Oceania	14019		-99	2001	1.11708e+08	Nauru	111.708	60	10320.4
Nepal	29136808	0.0185	528098	203	143350	41710	1.9	25	21	Nepal	Nepal	940000	2017		Nepal	9	0	6	2020-01-25	0.00722151	Nepal	Nepal	83.9158	28.2489	Asia	28563377		-99	2010	2.33641e+10	Nepal	23364.1	31080	801.877
Netherlands	17134872	0.0022	37742	508	33720	16000	1.7	43	92	Netherlands	Netherlands	17924000	2017		Netherlands	24413	2643	45	2020-02-28	0.13873	Netherlands	Netherlands	5.28145	52.1008	Europe	16715999		-99	-99	8.37049e+11	Netherlands	837049	672000	48850.6
New Caledonia	285498	0.0097	2748	16	18280	502	2	34	72	New Caledonia	New Caledonia	121000	2017		New_Caledonia	18	0	9	2020-03-21	-0.0128361	New Caledonia	New Caledonia	165.685	-21.2999	Oceania	227436		-99	2009	3158000000	New Caledonia	3158	3158	11061.4
New Zealand	4822233	0.0082	39170	18	263310	14881	1.9	38	87	New Zealand	New Zealand	3555000	2017		New_Zealand	1049	4	32	2020-02-28	0.100701	New Zealand	New Zealand	171.485	-41.8111	Oceania	4213418		-99	2005	1.94682e+11	New Zealand	194682	116700	40371.8
Nicaragua	6624554	0.0121	79052	55	120340	-21272	2.4	26	57	Nicaragua	Nicaragua	1787000	2017		Nicaragua	8	0	7	2020-03-19	0.0210045	Nicaragua	Nicaragua	-85.0305	12.8471	North America	5891199		-99	2001	1.29769e+10	Nicaragua	12976.9	16790	1958.91
Niger	24206644	0.0384	895929	19	1266700	4000	7	15	17	Niger	Niger	164000	2017		Niger	491	11	15	2020-03-21	0.191718	Niger	Niger	9.38546	17.4191	Africa	15306252		-99	2006	8.07727e+09	Niger	8077.27	10040	333.68
Nigeria	206139589	0.0258	5175990	226	910770	-60000	5.4	18	52	Nigeria	Nigeria	1889000	2016		Nigeria	318	10	25	2020-02-28	0.0750129	Nigeria	Nigeria	8.08944	9.59411	Africa	149229090		-99	2009	4.48149e+11	Nigeria	448149	335400	2174.01
Niue	1626	0.0068	11	6	260	NA	NA	NA	46	Niue	Niue	1600	2017	https://www.rnz.co.nz/international/programmes/datelinepacific/audio/2018662222/niue-in-top-ten-growing-tourist-spots	Niue						Niue	Niue	-169.87	-19.0495	Oceania	1398		-99	-99	10010000		10.01	10.01	6156.21
North Korea	25778816	0.0044	112655	214	120410	-5403	1.9	35	63	North Korea	North_Korea	5000		https://en.wikipedia.org/wiki/Tourism_in_North_Korea	North Korea						North Korea	North Korea	127.192	40.1535	Asia	22665345		-99	-99	40000000000		40000	40000	1551.66
North Macedonia	2083374	0	-85	83	25220	-1000	1.5	39	59	North Macedonia	North Macedonia	631000	2017		North_Macedonia	760	33	30	2020-02-27	0.0895706	North Macedonia	Macedonia	21.6821	41.5953	Europe	2066718		-99	2010	1.12102e+10	North Macedonia	11210.2	18780	5380.78
Northern Mariana Islands	57559	0.006	343	125	460	NA	NA	NA	88	Northern Mariana Islands	Northern Mariana Islands	517000	2018	https://www.worlddata.info/oceania/northern-marianas/tourism.php	Northern_Mariana_Islands	11	0	4	2020-03-31	0.0158327	Northern Mariana Islands	Northern Mariana Islands	145.62	15.8293	Oceania	88662		-99	2010	1190000000	Northern Mariana Islands	1190	900	20674.4
Norway	5421241	0.0079	42384	15	365268	28000	1.7	40	83	Norway	Norway	6252000	2017		Norway	6320	98	45	2020-02-27	0.0839354	Norway	Norway	15.3483	68.7502	Europe	4676305		-99	2010	4.1712e+11	Norway	417120	276400	76941.8
Oman	5106626	0.0265	131640	16	309500	87400	2.9	31	87	Oman	Oman	2372000	2017		Oman	546	3	32	2020-02-25	0.0805076	Oman	Oman	56.0917	20.6052	Asia	3418085		-99	1998	7.31629e+10	Oman	73162.9	66980	14327
Pakistan	220892340	0.02	4327022	287	770880	-233379	3.6	23	35	Pakistan	Pakistan	966000	2012		Pakistan	5038	86	32	2020-02-27	0.143987	Pakistan	Pakistan	69.3396	29.9498	Asia	176242949		-99	2010	2.82545e+11	Pakistan	282545	427300	1279.11
Palau	18094	0.0048	86	39	460	NA	NA	NA	NA	Palau	Palau	123000	2017		Palestine	268	2	31	2020-03-06	0.0326472	Palau	Palau	134.408	7.28743	Oceania	20796		-99	2010	278793080	Palau	278.793	164	15408
Panama	4314767	0.0161	68328	58	74340	11200	2.5	30	68	Panama	Panama	1843000	2017		Panama	3234	79	33	2020-03-10	0.123323	Panama	Panama	-80.1192	8.51751	North America	3360474		-99	2000	57861940000	Panama	57861.9	38830	13410.2
Papua New Guinea	8947024	0.0195	170915	20	452860	-800	3.6	22	13	Papua New Guinea	Papua New Guinea	179000	2016		Papua_New_Guinea	2	0	2	2020-03-21	0	Papua New Guinea	Papua New Guinea	145.207	-6.46417	Oceania	6057263		-99	2002	2.23867e+10	Papua New Guinea	22386.7	13210	2502.14
Paraguay	7132538	0.0125	87902	18	397300	-16556	2.4	26	62	Paraguay	Paraguay	1584000	2017		Paraguay	134	6	28	2020-03-08	0.0400536	Paraguay	Paraguay	-58.4001	-23.2282	South America	6995655		-99	2007	3.84001e+10	Paraguay	38400.1	28890	5383.8
Peru	32971854	0.0142	461401	26	1280000	99069	2.3	31	79	Peru	Peru	4032000	2017		Peru	6848	181	36	2020-03-07	0.163236	Peru	Peru	-74.3824	-9.1528	South America	29546963		-99	2010	2.03109e+11	Peru	203109	247300	6160.06
Philippines	109581078	0.0135	1464463	368	298170	-67152	2.6	26	47	Philippines	Philippines	6621000	2017		Philippines	4428	247	35	2020-01-30	0.0958321	Philippines	Philippines	122.884	11.7754	Asia	97976603		-99	2011	3.05357e+11	Philippines	305357	317500	2786.59
Poland	37846611	-0.0011	-41157	124	306230	-29395	1.4	42	6	Poland	Poland	18258000	2017		Poland	6356	208	38	2020-03-04	0.145296	Poland	Poland	19.3901	52.1276	Europe	38482919		-99	2011	5.21375e+11	Poland	521375	667900	13776
Portugal	10196709	-0.0029	-29478	111	91590	-6000	1.3	46	66	Portugal	Portugal	15432000	2017		Portugal	15987	470	41	2020-03-03	0.166276	Portugal	Portugal	-8.50104	39.5955	Europe	10707924		-99	2010	2.19336e+11	Portugal	219336	208627	21510.5
Puerto Rico	2860853	-0.0247	-72555	323	8870	-97986	1.2	44	NA	Puerto Rico	Puerto Rico	3797000	2017		Puerto_Rico	788	42	16	2020-03-28	0.0130069	Puerto Rico	Puerto Rico	-66.4731	18.2281	North America	3971020		-99	2010	103107820000	Puerto Rico	103108	70230	36040.9
Qatar	2881053	0.0173	48986	248	11610	40000	1.9	32	96	Qatar	Qatar	2256500	2017		Qatar	2728	6	38	2020-03-01	0.112545	Qatar	Qatar	51.1848	25.306	Asia	833285		-99	2007	1.75597e+11	Qatar	175597	91330	60949.1
Réunion	895312	0.0072	6385	358	2500	-1256	2.3	36	1	Réunion	Réunion	574000	2018	https://www.eturbonews.com/248812/reunion-island-breaks-tourist-arrivals-record/	Réunion						Réunion	Reunion	55.5364	-21.1151	Africa					NA				NA
Romania	19237691	-0.0066	-126866	84	230170	-73999	1.6	43	55	Romania	Romania	10926000	2017		Romania	5990	282	41	2020-02-27	0.150043	Romania	Romania	24.9729	45.8524	Europe	22215421		-99	2010	2.03452e+11	Romania	203452	271400	10575.7
Russia	145934462	0.0004	62206	9	16376870	182456	1.8	40	74	Russia	Russia	24390000	2017		Russia	13584	106	35	2020-02-01	0.141	Russia	Russia	96.6866	61.9805	Europe	140041247		-99	2002	1.5885e+12	Russian Federation	1.5885e+06	2266000	10885
Rwanda	12952218	0.0258	325268	525	24670	-9000	4.1	20	18	Rwanda	Rwanda	932000	2016		Rwanda	120	0	23	2020-03-15	0.00800853	Rwanda	Rwanda	29.9199	-1.99034	Africa	10473282		-99	2011	8.68379e+09	Rwanda	8683.79	9706	670.448
Saint Barthelemy	9877	0.003	30	470	21	NA	NA	NA	0	Saint Barthelemy	Saint Barthelemy	200000		https://wikitravel.org/en/Saint-Barth%C3%A9lemy	Saint Barthelemy						Saint Barthelemy	Saint Barthelemy	-62.8407	17.8988	North America	7448		-99	-99	255000000		255	255	25817.6
Saint Helena	6077	0.003	18	16	390	NA	NA	NA	27	Saint Helena	Saint_Helena	5200	2107/2018	https://www.sainthelena.gov.sh/2018/public-announcements/number-of-people-visiting-st-helena-at-a-record-high/	Saint Helena						Saint Helena	Saint Helena	-9.54779	-12.4036	Seven seas (open ocean)	7637		-99	2001	18000000		18	18	2961.99
Saint Kitts & Nevis	53199	0.0071	376	205	260	NA	NA	NA	33	Saint Kitts & Nevis	St. Kitts and Nevis	122000	2015		Saint_Kitts_and_Nevis	12	0	7	2020-03-26	-0.0729129	Saint Kitts & Nevis	Saint Kitts and Nevis	-62.6876	17.2646	North America	40131		-99	2010	9.63731e+08	St. Kitts and Nevis	963.731	777.7	18115.6
Saint Lucia	183627	0.0046	837	301	610	0	1.4	34	19	Saint Lucia	St. Lucia	386000	2017		Saint_Lucia	15	0	7	2020-03-15	-0.0178982	Saint Lucia	Saint Lucia	-60.9697	13.8948	North America	160267		-99	2011	1.73167e+09	St. Lucia	1731.67	1778	9430.37
Saint Martin	38666	0.0175	664	730	53	NA	NA	NA	0	Saint Martin	Saint Martin	402000	2017	https://www.statista.com/statistics/816506/saint-maarten-number-of-tourist-arrivals/	Saint Martin						Saint Martin	Saint Martin	-63.0571	18.0508	North America	37429		-99	-99	400000000	St. Martin (French part)	400	400	10345
Saint Pierre & Miquelon	5794	-0.0048	-28	25	230	NA	NA	NA	1	Saint Pierre & Miquelon	Saint Pierre & Miquelon	12000		https://www.afd.fr/en/page-region-pays/saint-pierre-and-miquelon	Saint Pierre & Miquelon						Saint Pierre & Miquelon	Saint Pierre & Miquelon	-56.3032	46.9192	North America	7051		-99	-99	48300000		48.3	48.3	8336.21
Samoa	198414	0.0067	1317	70	2830	-2803	3.9	22	18	Samoa	Samoa	146000	2017		Samoa						Samoa	Samoa	-172.165	-13.7532	Oceania	219998		-99	2010	7.994e+08	Samoa	799.4	1049	4028.95
San Marino	33931	0.0021	71	566	60	NA	NA	NA	97	San Marino	San Marino	78000	2017		San_Marino	356	27	38	2020-02-28	0.0237175	San Marino	San Marino	12.4592	43.9419	Europe	30324		-99	2001	1.62719e+09	San Marino	1627.19	1662	47955.9
Sao Tome & Principe	219159	0.0191	4103	228	960	-1680	4.4	19	74	Sao Tome & Principe	São Tomé and Principe	29000	2016		Sao_Tome_and_Principe	4	0	1	2020-04-09	NA	Sao Tome & Principe	Sao Tome and Principe	6.7243	0.443914	Africa	212679		-99	2010	3.62418e+08	Sao Tome and Principe	362.418	276.5	1653.68
Saudi Arabia	34813871	0.0159	545343	16	2149690	134979	2.3	32	84	Saudi Arabia	Saudi Arabia	16109000	2017		Saudi_Arabia	4033	52	35	2020-03-03	0.127024	Saudi Arabia	Saudi Arabia	44.5369	24.1225	Asia	28686633		-99	2002	7.06133e+11	Saudi Arabia	706133	576500	20283.1
Senegal	16743927	0.0275	447563	87	192530	-20000	4.7	19	49	Senegal	Senegal	1365000	2017		Senegal	278	2	33	2020-03-03	0.0487166	Senegal	Senegal	-14.4735	14.3662	Africa	13711597		-99	2010	2.03554e+10	Senegal	20355.4	21980	1215.69
Serbia	8737371	-0.004	-34864	100	87460	4000	1.5	42	56	Serbia	Serbia	1497000	2017		Serbia	3380	74	33	2020-03-07	0.146119	Serbia	Republic of Serbia	20.7896	44.2215	Europe	7379339		-99	2011	4.44078e+10	Serbia	44407.8	80340	5082.51
Seychelles	98347	0.0062	608	214	460	-200	2.5	34	56	Seychelles	Seychelles	350000	2017		Seychelles	10	0	7	2020-03-15	0.00303015	Seychelles	Seychelles	55.476	-4.66099	Seven seas (open ocean)	87476		-99	2004	1.44828e+09	Seychelles	1448.28	1715	14726.2
Sierra Leone	7976983	0.021	163768	111	72180	-4200	4.3	19	43	Sierra Leone	Sierra Leone	55000	2016		Sierra_Leone	10	0	7	2020-04-01	0.0195253	Sierra Leone	Sierra Leone	-11.7927	8.5633	Africa	6440053		-99	2010	4.14667e+09	Sierra Leone	4146.67	4285	519.83
Singapore	5850342	0.0079	46005	8358	700	27028	1.2	42	NA	Singapore	Singapore	13903000	2017		Singapore	2299	8	73	2020-01-24	0.0599096	Singapore	Singapore	103.817	1.35876	Asia	4657542		-99	2011	3.28697e+11	Singapore	328697	237300	56184.3
Sint Maarten	42876	0.0115	488	1261	34	NA	NA	NA	96	Sint Maarten	Saint Martin	402000	2017	https://www.statista.com/statistics/816506/saint-maarten-number-of-tourist-arrivals/	Sint_Maarten	50	8	9	2020-03-03	0.0659124	Sint Maarten	Saint Martin	-63.0571	18.0508	North America	37429		-99	-99	400000000	Sint Maarten (Dutch part)	400	400	9329.23
Slovakia	5459642	0.0005	2629	114	48088	1485	1.5	41	54	Slovakia	Slovak Republic	2162000	2017		Slovakia	728	2	34	2020-03-07	0.0674005	Slovakia	Slovakia	19.4791	48.7055	Europe	5463046		-99	2011	9.6083e+10	Slovak Republic	96083	119500	17598.8
Slovenia	2078938	0.0001	284	103	20140	2000	1.6	45	55	Slovenia	Slovenia	3586000	2017		Slovenia	1188	50	38	2020-03-05	0.0502474	Slovenia	Slovenia	14.8044	46.1155	Europe	2005692		-99	2009	4.80244e+10	Slovenia	48024.4	59340	23100.5
Solomon Islands	686884	0.0255	17061	25	27990	-1600	4.4	20	23	Solomon Islands	Solomon Islands	25700	2017		Solomon Islands						Solomon Islands	Solomon Islands	159.633	-8.92178	Oceania	595613		-99	1987	1.25252e+09	Solomon Islands	1252.52	1078	1823.49
Somalia	15893222	0.0292	450317	25	627340	-40000	6.1	17	47	Somalia	Somalia	400			Somalia	21	1	8	2020-03-17	0.0662215	Somalia	Somalia	45.7071	4.75063	Africa	9832017		-99	-99	4.28809e+09	Somalia	4288.09	5524	269.806
South Africa	59308690	0.0128	750420	49	1213090	145405	2.4	28	67	South Africa	South Africa	10285000	2017		South_Africa	2028	25	35	2020-03-06	0.096549	South Africa	South Africa	25.0839	-29.0003	Africa	49052489		-99	2010	3.36545e+11	South Africa	336545	491000	5674.47
South Korea	51269185	0.0009	43877	527	97230	11731	1.1	44	82	South Korea	Korea	13336000	2017		South_Korea	10512	214	69	2020-01-20	0.0577192	South Korea	South Korea	127.839	36.3852	Asia	48508972		-99	2008	1.47182e+12	Korea, Rep.	1.47182e+06	1335000	28707.6
South Sudan	11193725	0.0119	131612	18	610952	-174200	4.7	19	25	South Sudan	South_Sudan	5700		https://forsal.pl/galerie/882281,duze-zdjecie,6,turystyczne-pustynie-oto-najrzadziej-odwiedzane-kraje-na-swiecie.html	South_Sudan	4	0	4	2020-04-06	0	South Sudan	South Sudan	30.2479	7.30878	Africa	10625176		-99	2001	1.298e+10	South Sudan	12980	13227	1159.58
Spain	46754778	0.0004	18002	94	498800	40000	1.3	45	8	Spain	Spain	81786000	2017		Spain	161852	16353	50	2020-02-01	0.161821	Spain	Spain	-3.64755	40.2445	Europe	40525002		-99	2001	1.30499e+12	Spain	1.30499e+06	1403000	27911.4
Sri Lanka	21413249	0.0042	89516	341	62710	-97986	2.2	34	18	Sri Lanka	Sri Lanka	2116400	2017		Sri_Lanka	199	7	29	2020-01-28	0.0157384	Sri Lanka	Sri Lanka	80.7011	7.61267	Asia	21324791		-99	2008	8.38564e+10	Sri Lanka	83856.4	91870	3916.1
St. Vincent & Grenadines	110940	0.0032	351	284	390	-200	1.9	33	53	St. Vincent & Grenadines	St. Vincent and the Grenadines	76000	2017		Saint_Vincent_and_the_Grenadines	12	0	5	2020-03-13	0.0333583	St. Vincent & Grenadines	Saint Vincent and the Grenadines	-61.2013	13.2247	North America	104574		-99	2006	7.72204e+08	St. Vincent and the Grenadines	772.204	1070	6960.56
State of Palestine	5101414	0.0241	119994	847	6020	-10563	3.7	21	8	State of Palestine	Palestine	621331	2018	https://www.middleeastmonitor.com/20190430-number-of-tourists-in-palestine-increasing/	Palestine						State of Palestine	Palestine	35.1963	31.9161	Asia	4119083		-99	2012	11950770000		11950.8	11950.8	2342.64
Sudan	43849260	0.0242	1036022	25	1765048	-50000	4.4	20	35	Sudan	Sudan	813000	2017		Sudan	19	1	11	2020-03-14	0.0324803	Sudan	Sudan	29.9405	15.9904	Africa	25946220		-99	2004	8.76713e+10	Sudan	87671.3	88080	1999.38
Suriname	586632	0.009	5260	4	156000	-1000	2.4	29	65	Suriname	Suriname	278000	2017		Suriname	10	0	5	2020-03-15	0.030662	Suriname	Suriname	-55.9123	4.13055	South America	481267		-99	2007	3.97071e+09	Suriname	3970.71	4254	6768.65
Sweden	10099265	0.0063	62886	25	410340	40000	1.9	41	88	Sweden	Sweden	7054000	2017		Sweden	10151	887	47	2020-02-01	0.116514	Sweden	Sweden	16.7456	62.7797	Europe	9059651		-99	2010	5.39255e+11	Sweden	539255	344300	53395.5
Switzerland	8654622	0.0074	63257	219	39516	52000	1.5	43	74	Switzerland	Switzerland	9889000	2017		Switzerland	24820	830	45	2020-02-26	0.123252	Switzerland	Switzerland	8.20867	46.7979	Europe	7604467		-99	2004	6.89083e+11	Switzerland	689083	316700	79620.2
Syria	17500658	0.0252	430523	95	183630	-427391	2.8	26	6	Syria	Syrian Arab Republic	5070000	2011		Syria	25	2	7	2020-03-23	0.0690681	Syria	Syria	38.5079	35.0255	Asia	20178485		-99	-99	98830000000	Syrian Arab Republic	98830	98830	5647.22
Taiwan	23816775	0.0018	42899	673	35410	30001	1.2	42	79	Taiwan	Taiwan	10700000			Taiwan	385	6	52	2020-01-21	0.033214	Taiwan	Taiwan	120.954	23.754	Asia	22974347		-99	2010	712000000000		712000	712000	29894.9
Tajikistan	9537645	0.0232	216627	68	139960	-20000	3.6	22	27	Tajikistan	Tajikistan	431000	2017		Tajikistan						Tajikistan	Tajikistan	71.0136	38.5305	Asia	7349145		-99	2010	7.72013e+09	Tajikistan	7720.13	13160	809.438
Tanzania	59734218	0.0298	1728755	67	885800	-40076	4.9	18	37	Tanzania	Tanzania	1275000	2017		United_Republic_of_Tanzania	32	2	13	2020-03-17	-0.000324414	Tanzania	United Republic of Tanzania	34.8131	-6.27565	Africa	41048532		-99	2010	5.16878e+10	Tanzania	51687.8	54250	865.297
Thailand	69799978	0.0025	174396	137	510890	19444	1.5	40	51	Thailand	Thailand	35592000	2017		Thailand	2551	37	45	2020-01-13	0.0589973	Thailand	Thailand	101.003	15.1182	Asia	65905410		-99	2010	4.36251e+11	Thailand	436251	547400	6250.02
Timor-Leste	1318445	0.0196	25326	89	14870	-5385	4.1	21	33	Timor-Leste	Timor-Leste	74000	2017		Timor_Leste	2	0	2	2020-03-22	0	Timor-Leste	East Timor	125.844	-8.82889	Asia	1131612		-99	2010	2941212660	Timor-Leste	2941.21	2520	2230.82
Togo	8278724	0.0243	196358	152	54390	-2000	4.4	19	43	Togo	Togo	496000	2017		Togo	76	3	20	2020-03-07	0.0200016	Togo	Togo	0.962328	8.52531	Africa	6019877		-99	2006	4.6798e+09	Togo	4679.8	5118	565.281
Tokelau	1357	0.0127	17	136	10	NA	NA	NA	0	Tokelau	Tokelau	1000		https://www.lonelyplanet.com/thorntree/forums/australasia-pacific-pacific-islands-papua-new-guinea/tokelau/visiting-tokelau	Tokelau						Tokelau	Tokelau	-171.848	-9.2002	Oceania					NA				NA
Tonga	105695	0.0115	1201	147	720	-800	3.6	22	24	Tonga	Tonga	62500	2017		Tonga						Tonga	Tonga	-174.81	-20.4284	Oceania	120898		-99	2011	4.32197e+08	Tonga	432.197	549	4089.1
Trinidad and Tobago	1399488	0.0032	4515	273	5130	-800	1.7	36	52	Trinidad and Tobago	Trinidad and Tobago	395000	2017		Trinidad_and_Tobago	112	8	26	2020-03-13	0.0131136	Trinidad and Tobago	Trinidad and Tobago	-61.2657	10.4573	North America	1310000		-99	2004	2.42493e+10	Trinidad and Tobago	24249.3	29010	17327.3
Tunisia	11818619	0.0106	123900	76	155360	-4000	2.2	33	7	Tunisia	Tunisia	7052000	2017		Tunisia	685	28	31	2020-03-03	0.0946011	Tunisia	Tunisia	9.55288	34.1196	Africa	10486339		-99	2000	4.24586e+10	Tunisia	42458.6	81710	3592.52
Turkey	84339067	0.0109	909452	110	769630	283922	2.1	32	76	Turkey	Turkey	37601000	2017		Turkey	52167	1101	30	2020-03-12	0.235138	Turkey	Turkey	35.169	39.0616	Asia	76805524		-99	1995	8.56346e+11	Turkey	856346	902700	10153.6
Turkmenistan	6031200	0.015	89111	13	469930	-5000	2.8	27	53	Turkmenistan	Turkmenistan	8200	2007		Turkmenistan						Turkmenistan	Turkmenistan	59.371	39.1155	Asia	4884887		-99	2002	3.88383e+10	Turkmenistan	38838.3	29780	6439.56
Turks and Caicos	38717	0.0138	526	41	950	NA	NA	NA	89	Turks and Caicos	Turks and Caicos	1240000		https://www.statista.com/statistics/813540/number-tourist-arrivals-turks-caicos-islands/	Turks_and_Caicos_islands	9	0	5	2020-03-25	0.0130548	Turks and Caicos	Turks and Caicos	-71.9739	21.8305	North America	22942		-99	-99	930533030	Turks and Caicos Islands	930.533	216	24034.2
Tuvalu	11792	0.0125	146	393	30	NA	NA	NA	62	Tuvalu	Tuvalu	2500	2017		Tuvalu						Tuvalu	Tuvalu	177.683	-7.17211	Oceania					3.8508e+07	Tuvalu	38.508		3265.6
U.S. Virgin Islands	104425	-0.0015	-153	298	350	-451	2	43	96	U.S. Virgin Islands	U.S. Virgin Islands	535000	2017	https://www.statista.com/statistics/816527/us-virgin-islands-number-of-tourist-arrivals/	United_States_Virgin_Islands	51	1	10	2020-03-24	-0.0746122	U.S. Virgin Islands	U.S. Virgin Islands	-64.803	17.955	North America	109825		-99		3772000000	Virgin Islands (U.S.)	3772	1577	36121.6
Uganda	45741007	0.0332	1471413	229	199810	168694	5	17	26	Uganda	Uganda	1402000	2017		Uganda	53	0	10	2020-03-22	-0.0425641	Uganda	Uganda	32.3691	1.27469	Africa	32369558		-99	2001	2.63969e+10	Uganda	26396.9	39380	577.096
Ukraine	43733762	-0.0059	-259876	75	579320	10000	1.4	41	69	Ukraine	Ukraine	14230000	2017		Ukraine	2511	72	28	2020-03-04	0.159848	Ukraine	Ukraine	31.3833	48.9966	Europe	45700395		-99	2010	1.12183e+11	Ukraine	112183	339800	2565.13
United Arab Emirates	9890402	0.0123	119873	118	83600	40000	1.4	33	86	United Arab Emirates	United Arab Emirates	7126000	2005		United_Arab_Emirates	3736	20	37	2020-01-27	0.0875609	United Arab Emirates	United Arab Emirates	54.3002	23.9053	Asia	4798491		-99	-99	3.82039e+11	United Arab Emirates	382039	184300	38627.3
United Kingdom	67886011	0.0053	355839	281	241930	260650	1.8	40	83	United Kingdom	United Kingdom	37651000	2017		United_Kingdom	78991	9875	51	2020-01-31	0.15299	United Kingdom	United Kingdom	-2.86563	54.1239	Europe	62262000		0		2.84164e+12	United Kingdom	2.84164e+06	1977704	41859
United States	331002651	0.0059	1937734	36	9147420	954806	1.8	38	83	United States	United States	76941000	2017		United_States_of_America	529951	20608	60	2020-01-21	0.169664	United States	United States of America	-112.462	45.6795	North America	313973000		0	2010	1.88956e+13	United States	1.88956e+07	15094000	57085.9
Uruguay	3473730	0.0035	11996	20	175020	-3000	2	36	96	Uruguay	Uruguay	3674000	2017		Uruguay	501	6	27	2020-03-15	0.00441506	Uruguay	Uruguay	-56.0181	-32.7995	South America	3494382		-99	1989	5.58568e+10	Uruguay	55856.8	43160	16079.8
Uzbekistan	33469203	0.0148	487487	79	425400	-8863	2.4	28	5	Uzbekistan	Uzbekistan	2690000	2017		Uzbekistan	796	4	26	2020-03-16	0.106986	Uzbekistan	Uzbekistan	63.14	41.7555	Asia	27606007		-99	2009	6.9989e+10	Uzbekistan	69989	71670	2091.15
Vanuatu	307145	0.0242	7263	25	12190	120	3.8	21	24	Vanuatu	Vanuatu	109000	2017		Vanuatu						Vanuatu	Vanuatu	167.686	-16.2264	Oceania	218519		-99	-99	8.34664e+08	Vanuatu	834.664	988.5	2717.49
Venezuela	28435940	-0.0028	-79889	32	882050	-653249	2.3	30	NA	Venezuela	Venezuela	427000	2017		Venezuela	175	7	18	2020-03-15	-0.0411017	Venezuela	Venezuela	-66.1818	7.12422	South America	26814843		-99	2009	4.82359e+11	Venezuela, RB	482359	357400	16963
Vietnam	97338579	0.0091	876473	314	310070	-80000	2.1	32	38	Vietnam	Vietnam	12922000	2017		Vietnam	258	0	44	2020-01-24	0.0185884	Vietnam	Vietnam	106.299	16.646	Asia	86967524		-99	-99	2.10743e+11	Vietnam	210743	241700	2165.05
Wallis & Futuna	11239	-0.0169	-193	80	140	NA	NA	NA	0	Wallis & Futuna	Wallis & Futuna	1000		https://www.wallis-et-futuna.wf/en/travel							Wallis & Futuna	Wallis & Futuna	-177.348	-13.8874	Oceania	15289		-99	-99	60000000		60	60	5338.55
Western Sahara	597339	0.0255	14876	2	266000	5582	2.4	28	87	Western Sahara	Western Sahara	20000	2005	http://www.sahara-developpement.com/Western-Sahara/Tourism-118.aspx							Western Sahara	Western Sahara	-12.2198	24.2296	Africa	-99		-99	2004	NA				NA
Yemen	29825964	0.0228	664042	56	527970	-30000	3.8	20	38	Yemen	Yemen	366700	2015		Yemen	1	0	1	2020-04-10	NA	Yemen	Yemen	47.5868	15.9093	Asia	23822783		-99	2010	3.41117e+10	Yemen, Rep.	34111.7	55280	1143.69
Zambia	18383955	0.0293	522925	25	743390	-8000	4.7	18	45	Zambia	Zambia	1083000	2017		Zambia	40	2	11	2020-03-19	-0.0251478	Zambia	Zambia	27.7748	-13.4582	Africa	11862740		-99	2002	2.43874e+10	Zambia	24387.4	17500	1326.56
Zimbabwe	14862924	0.0148	217456	38	386850	-116858	3.6	19	38	Zimbabwe	Zimbabwe	2423000	2017		Zimbabwe	14	1	10	2020-03-21	0.0162204	Zimbabwe	Zimbabwe	29.8514	-19.0042	Africa	12619600		0		2.27642e+10	Zimbabwe	22764.2	9323	1531.61
